# Supplementary material for: Enhancing Discovery of Genetic Variants for Posttraumatic Stress Disorder Through Integration of Quantitative Phenotypes and Trauma Exposure Information
Source: Biol Psychiatry. Author manuscript; Available in PMC 2022 Apr 1. (PMC8917986; doi:10.1016/j.biopsych.2021.09.020)
Supplement: mmc2 [file NIHMS1763555-supplement-mmc2.xlsx]

## Sheet: ST 1. Demographics
Supplementary Table S1. Demographic Information of Subjects Included in GWAS
Study Number	Study Abbreviation	N	N Male (%)	Age (SD)	PTSD measure	PTSD analyzed as	LTE Measure	LTE Phenotype available	Genotyping array
14	NSS1	4850	4,176 (86.1)	21.03 (3.33)	PCL	Quantitative	11 questions pertaining to lifetime-trauma from the Army STARRS SAQ	Yes	OmniExpressExome8 + Custom
15	NSS2	1858	1,536 (82.7)	20.24 (3.12)	PCL	Quantitative	11 questions pertaining to lifetime-trauma from the Army STARRS SAQ	Yes	PsychChip
16	PPDS	4972	4,769 (95.9)	25.88 (5.84)	PCL	Quantitative	11 questions pertaining to lifetime-trauma from the Army STARRS SAQ	Yes	OmniExpressExome8 + Custom
28	DAMI	2481	2328 (93.8)	23.37 (0)	PRIM-PTSD	Case/Control	11 single items listing potentially traumatic events occurring during deployment	No (summary data)	PsychChip
21	GUTS	516	137 (26.6)	26.19 (1.67)	BSSS	Quantitative	Brief Trauma Questionnaire	Yes	PsychArray 1.1
22	NHSY	5263	0 (0.0)	51.67 (4.28)	BSSS	Quantitative	Brief Trauma Questionnaire	Yes	PsychArray 1.1
5	NHS2	1320	0 (0.0)	35.85 (4.34)	PCL-C	Quantitative	Brief Trauma Questionnaire	Yes	PsychChip
19	KMCT	41	24 (58.5)	13.25 (2.19)	CAPS-CA	Quantitative	Childhood trauma questionnaire	Yes	PsychArray 1.1
24	VETS	1088	1,088 (100.0)	41.48 (2.34)	DIS	Quantitative	Combat Exposure Index	No	HumanOmniExpress 1.0A
26	MIRE	823	613 (74.5)	37.98 (10.2)	SCID	Case/Control	Davidson Trauma Scale	No (summary data)	multiple Illumina
52	FTCB	1039	992 (95.5)	27.06 (5.84)	PCL	Quantitative	DRRI Combat Experiences, Childhood Trauma Questionnaire	Yes	PsychChip
38	DCSR b	48	46 (95.8)	32.79 (7.17)	CAPS	Case/Control	Exposure Status	No	PsychArray 1.1
31	NCPT	461	304 (65.9)	51.83 (10.6)	CAPS	Case/Control	Exposure Status	No (summary data)	Omni 2.5M
32	TRAC	197	179 (90.8)	31.68 (8.19)	CAPS	Case/Control	Exposure Status	No (summary data)	Omni 2.5M
39	TEIC b	297	109 (36.5)	37.59 (13.00)	CAPS and SCID	Case/Control	Exposure Status	No	PsychArray 1.1
37	FEEN b	95	18 (18.9)	37.28 (12.13)	PSS-I	Case/Control	Exposure Status	No	PsychArray 1.1
57	BAKE c	208	208 (100.0)	23.91 (4.14)	CAPS	Quantitative	Exposure Status	Yes	PsychArray 1.1
36	BRY2	117	53 (45.3)	41.19 (12.57)	CAPS	Quantitative	Exposure Status	Yes	PsychArray 1.1
12	DEFE a	110	108 (98.2)	34.44 (8.41)	CAPS	Quantitative	Exposure Status	No	PsychChip
55	GMRF	207	207 (100.0)	68.62 (3.77)	CAPS	Quantitative	Exposure Status	No (ALL EXPOSED)	PsychArray 1.1
11	SATU a	104	97 (93.3)	32.01 (8.04)	CAPS	Quantitative	Exposure Status	No	PsychChip
58	VRIS c	24	19 (79.2)	46.62 ( 15.1)	CAPS	Quantitative	Exposure Status	Yes	PsychArray 1.1
59	WANG c	156	149 (95.5)	35.51 (11.32)	CAPS	Quantitative	Exposure Status	Yes	PsychArray 1.1
56	YEHU c	7	7 (100.0)	55.29 (12.57)	CAPS	Quantitative	Exposure Status	Yes	PsychArray 1.1
42	EACR	298	88 (29.5)	36.14 (13.37)	IES-R	Quantitative	Exposure Status	No	PsychArray 1.1
33	RING	180	180 (100)	32.56 (8.92)	PCL-M	Quantitative	Exposure Status	No	PsychChip
25	PRIS	634	572 (90.2)	29.52 (9.40)	SRIP	Quantitative	Exposure Status	Yes	HumanOmniExress 1.1
6	GSDC	1489	885 (59.4)	38.35 (10.94)	SSADDA	Case/Control	Exposure Status from Semi-Structured Assessment for Drug Dependence and Alcoholism	Yes	Omni1-Quad
40	NIUT	89	0 (0.0)	19.25 (1.14)	DEQ	Quantitative	Kubany Traumatic Life Events Questionnaire	Yes	PsychArray 1.1
35	STRO	2246	2,127 (94.7)	26.15 (5.95)	PCL-M	Case/Control	Life Events Checklist	No	PsychChip
41	NCMH	1244	466 (37.5)	49.61 (14.47)	TSQ	Case/Control	Life Events Checklist	Yes	PsychArray 1.1
48	BETR	70	69 (98.6)	36.6 (10.16)	CAPS	Quantitative	Life Events Checklist	Yes	HumanOmniExpress-24
1	MRSC	2476	2,469 (99.7)	23.08 (3.75)	CAPS	Quantitative	Life Events Checklist	Yes	OmniExpressExome8 + Custom
54	GRAC	169	0 (0.0)	29.99 (5.44)	NWS-PTSD	Quantitative	Life Events Checklist	Yes	PsychArray 1.1
43	WACH	112	0 (0.0)	46.7 (11.45)	PCL	Quantitative	Life Events Checklist	Yes	Multi-Ethnic Global
17	KSUD	217	148 (68.2)	34.71 (10.87)	PCL	Quantitative	Life Events Checklist for DSM-5	Yes	PsychArray 1.1
27	INTR	194	128 (66.1)	34.91 (11.72)	PCL	Case/Control	Life Events Checklist, Deployment Risk and Resilience inventory	No (summary data)	PsychChip
2	ONGA	212	162 (76.4)	32.43(10.06)	PCL	Quantitative	Life Events Checklist, events from Breslau et al 1996 Detroit Area Survey of Trauma	Yes	PsychChip
49	SEEP	631	427 (67.7)	49.13 (8.00)	CAPS	Case/Control	Life Stressor List	Yes	PsychArray 1.1
60	UKBB	134586	58,945 (43.8)	56.06 (7.71)	Abbreviated PCL	Quantitative	Lifetime traumas from UKBB questionnaire	Yes	Affymetrix UK Biobank Axiom array
18	BOBA	138	49 (35.5)	14.70 (1.69)	NSA-PTSD	Quantitative	National Survey of Adolescents PTSD module	Yes	PsychArray 1.1
29	DAIP	3387	1050 (31)	28.14 (4.73)	ICD-10	Case/Control	Not directly assessed	No (summary data)	PsychChip
10	BRYA	659	434 (57.8)	41.73 (10.56)	PCL (Ash), CAPS (IVS)	Case/Control	Recent Life Events questionnaire	No	PsychChip
30	QIMR	2122	1035 (48.8)	50.38 (11.08)	NCS	Case/Control	Semi-structured psychiatric diagnostic telephone assessment	No (summary data)	multiple Illumina
8	COGA	990	336 (33.9)	36.79 (6.15)	DIS	Quantitative	Trauma exposure items in Semi-Structured Assessment of Cocaine Dependence	Yes	Illumina Human 1M
9	COGB	822	363 (44.2)	37.09 (5.35)	DIS	Quantitative	Trauma exposure items in Semi-Structured Assessment of Cocaine Dependence	Yes	Illumina Human 1M
7	FSCD	532	267 (50.2)	33.27 (9.01)	DIS	Quantitative	Trauma exposure items in Semi-Structured Assessment of Cocaine Dependence	Yes	Illumina Human 1M
50	COM1	164	154 (93.9)	32.97 (7.01)	CAPS	Quantitative	Trauma History Questionnaire	Yes	PsychArray 1.1
13	NHRV	1997	1,813 (90.8)	63.53 (13.03)	PCL-S	Quantitative	Trauma History Screen - modified	Yes	PsychChip
47	GTPC	183	68 (37.2)	43.07 (11.87)	MPSS-SR	Quantitative	Traumatic Experiences Inventory	Yes	OmniQuad 1M and OmniExpress
20	PORT	76	20 (26.3)	45.39 (16.26)	WMH-CIDI	Quantitative	WMH-CIDI	Yes	PsychArray 1.1
a,b,c Matching letter indicates studies analyzed as a single unit
BSSS	Breslau’s Short Screening Scale
CAPS	Clinician Administered PTSD Scale
CAPS-CA	Clinician Administered PTSD Scale for Children and Adolescents
CIDI	Composite International Diagnostic Interview
CIDI-SC	Composite International Diagnostic Interview Screening Scales
DEQ	Distressing Events Questionnaire
DIS	Diagnostic Interview Schedule
ICD-10	International Statistical Classification of Diseases and Related Health Problems, 10th Revision
IES-R	Impact of Events Scale-Revised
MINI	Mini-International Neuropsychiatric Interview
MPSS	Modified PTSD Symptom Scale
NCS	National Comorbidity Survey
NSA	National Survey on Adolescents
NWS-PTSD	National Women's Study Posttraumatic Stress Disorder module
PCL	PTSD Checklist
PCL-C	PTSD Checklist-Civilian version
PCL-M	PTSD Checklist-Military version
PCL-S	PTSD Checklist-Specific version
PRIM-PTSD	Psychological Reactions following International Missions Questionnaire
PSS	PTSD Symptom Scale
PSS-I	PTSD Symptom Scale-Interview
SCID	Structured Clinical Interview for DSM-IV Disorders
SRIP	Dutch Self-Rating Inventory for PTSD
SSADDA	Semi-Structured Assessment for Drug Dependence and Alcoholism

## Sheet: ST 2. Heritabilities
Supplementary Table S2. Heritability Estimates from LD Score Regression
GWAS	N	GC lambda	Mean X2	h2SNP (Obs.)	h2SNP se	p-value	h2int	h2int se	h2int p-value	Att. ratio	ratio se	h2SNP 10% prevalence	h2SNP 10% se	h2SNP 30% prevalence	h2SNP 30% se	h2SNP 50% prevalence	h2SNP 50% se
PTSD quantitative scores studies	165825	1.1747	1.1912	0.0547	0.0042	8.95874e-39	1.0082	0.0088	0.374063	0.0429	0.0458	NA	NA	NA	NA	NA
PTSD case/control studies	16374	1.0135	1.0193	0.057987	0.0258878	0.169044	1.006	0.0074	0.391366	0.3121	0.3821	0.0612	0.0445	0.0846133	0.0377748	0.0910858	0.0406644
PTSD quantitative scores and case/control meta analysis	182199	1.1683	1.1931	0.0558	0.0039	1.95907e-46	1.0033	0.0076	0.70766	0.0171	0.0395	NA	NA	NA	NA	NA
PTSD quantitative scores and case/control meta analysis, with LTE covariate	176275	1.1207	1.137	0.0389	0.0034	2.6e-30	1.0049	0.0073	0.475051	0.0355	0.0534	NA	NA	NA	NA	NA
UKBB LTE GWAS	132988	1.2005	1.2028	0.0739	0.005	1.97166e-49	1.008	0.0068	0.253098	0.0396	0.0336	NA	NA	NA	NA	NA
MTAG analysis of PTSD and UKBB LTE, PTSD results	182199	1.194	1.2394	0.0744	0.0043	4.51778e-67	0.9859	0.0077	0.0801183	< 0	NA	NA	NA	NA	NA	NA
Abbreviations: N, number of subjects; GC Lambda, Genomic Control Lambda; h2SNP, SNP based heritability; Obs., Observed scale; se, Standard Error; Mean X2, mean chi-squared test statstic, h2int, LDSC intercept; h2intse, standard error of LDSC intercept;h2int p-value, p-value of LDSC intercept, Att. ratio, attentuation ratio of test statistic inflation to LDSC intercept; ratio se, standard error of…

## Sheet: ST3 Gene-based
Supplementary Table S3. Significant Genes in Gene-based Association Analyses of PTSD in PTSD GWAS and MTAG and Replication in the Million Veteran Program (MVP)
					PGC PTSD GWAS			PGC MTAG			MVP TOT
	Gene	Chr	Start	Stop	# SNPs	# Parama	p-valueb	# SNPs	# Param	p-value	# SNPs	# Param	p-value
a) PTSD	FOXP2	7	113726382	114333827	913	47	1.8186e-08	700	43	1.4879e-09	1199	59	3.9011e-08
	FAM120A	9	96214004	96328397	327	20	1.4642e-08	273	16	5.7999e-09	363	19	4.8093e-05
	PHF2	9	96338689	96441869	445	25	1.1291e-06	373	24	1.4062e-06	524	24	1.0724e-05
	EXD2	14	69658228	69709075	98	10	4.3843e-07	78	8	0.00019167	120	12	0.062005
	GALNT16	14	69725994	69821183	354	40	1.7409e-06	131	17	0.00034034	391	42	0.011502
	DCAF5	14	69517598	69619867	177	20	1.7914e-06	296	39	0.0010924	204	22	0.078034
b) MTAG	FOXP1	3	71003844	71633140	1356	107	2.6566e-05	1115	109	1.0412e-06	1602	123	4.4519e-06
	SGCD	5	155297354	156194799	2553	93	0.00012847	2130	95	4.7721e-08	2946	102	2.0242e-05
	TRIM26	6	30152232	30181204	118	15	7.5838e-06	102	14	2.5002e-07	143	18	0.0014848
	DFNA5	7	24737972	24809244	272	19	3.8861e-06	216	22	3.2516e-08	325	21	0.47111
	CSE1L	20	47662849	47713489	118	10	1.2683e-05	98	9	1.7656e-07	142	11	0.12491
a) Loci reaching genome-wide significance in analysis of the PTSD phenotype alone. b) Additional genome-wide-significant loci identified in the MTAG analyses.
Abbreviations: Chr, chromosome; Start, start position in GR37 Human Genome Build 19 in base pairs; Stop, stop position in GR37 Human Genome Build 19 in base pairs; # SNPs, number of single nucleotide polymorphisms tested within the gene; # Param, number of SNPs.
aParameters indicate number of single nucleotide polymorphisms (SNPs) used to compute the gene-wise statistics.
bSignificant in PGC-PTSD if P < 2.66e-6 (Bonferroni correction for 18,972 genes tested)

## Sheet: ST4. Conditional hits
Supplementary Table S4. Genome-Wide Significant Loci from PTSD GWAS Covariate Adjusted for LTE
Analysis							PTSD GWAS LTE Covariate		PTSD GWAS not adjusted			MVP REX
	Chr	Position	rsID	A1	A2	A1 freq	Z-score	p-value	Z-score	p-value	A1 Freq	Z-score	p-value
a) Identified in PTSD GWAS adjusted for LTE	5	164522821	rs11957630	A	G	0.4653	-5.594	2.224e-08	-5.403	6.557e-08	0.4673	-1.35579	0.175
b) Identified in PTSD GWAS not adjusted for LTE	1	35688541	rs72657988	T	G	0.0818	6.276	3.483e-10	6.444	1.163e-10
	6	28548674	rs146918648	A	G	0.0425	4.823	1.417e-06	6.042	1.521e-09
	7	24699329	rs2721816	A	G	0.8184	-4.266	1.987e-05	-5.265	1.401e-07
	7	114143407	rs10266297	T	C	0.5888	4.139	3.49e-05	5.382	7.357e-08
	9	96253169	rs10821140	A	C	0.3452	-4.165	3.119e-05	-5.706	1.158e-08
Abbreviations: Chr, chromosome; Position, Base pair position on chromosome (GR37 Human Genome Build hg19). A1, Allele 1 (coded); A2, Allele 2; A1 freq, frequency; C, cytosine; A, adenosine; T, thymine; G, guanine;

## Sheet: ST5. UKBB trauma measure
Supplementary Table S5. Frequencies of Trauma Items Used in UKBB Composite Lifetime Trauma Score
Trauma Measure	N endorsing (%)
Physical violence by partner or ex-partner as an adult (UKBB Item: 20523)	19,614 (12.81)
Sexual interference by partner as an adult (UKBB Item: 20524)	8,830 (5.77)
Life threatening accident (UKBB Item: 20526)	15,025 (9.79)
Combat or war zone (UKBB Item: 20527)	5,501 (3.58)
Life threatening illness (UKBB Item: 20528)	24,890 (16.27)
Victim of violent crime (UKBB Item: 20529)	29,228 (19.06)
Witness death (UKBB Item: 20530)	20,731 (13.52)
Sexual assault victim (UKBB Item: 20531)	22,736 (14.99)
Cumulative trauma count	N endorsing (%)
No traumas	59,418 (44.68)
One trauma	41,118 (30.92)
Two traumas	19,626 (14.76)
Three traumas	8,385 (6.31)
Four traumas	3,137 (2.36)
Five traumas	969 (0.73)
Six traumas	275 (0.21)
Seven traumas	53 (0.04)
Eight traumas	7 (0.01)

## Sheet: ST6. Genetic Correlations
Supplementary Table S6. Genetic Correlations of PTSD and LTE to Other Traits
Trait		PMID	LTE				PTSD				LTE vs PTSD
	Category		rg	se	z	p	rg	se	z	p	Zdifference	Pdifference
Neuroticism score	ukbb	ukbb	0.2332	0.0357	6.5296	6.5953e-11	0.7081	0.0301	23.5332	1.8643e-122	-10.1701	2.69703e-24
Worrier / anxious feelings	ukbb	ukbb	-0.0466	0.0365	-1.2758	0.202	0.4284	0.0326	13.1522	1.6534e-39	-9.70599	2.84296e-22
Suffer from nerves	ukbb	ukbb	0.0131	0.0385	0.3408	0.7333	0.484	0.0364	13.305	2.1659e-40	-8.88774	6.23656e-19
Sensitivity / hurt feelings	ukbb	ukbb	0.111	0.0357	3.1113	0.0019	0.5473	0.0344	15.9112	5.2991e-57	-8.8005	1.36204e-18
Nervous feelings	ukbb	ukbb	-0.0716	0.0361	-1.9864	0.047	0.3676	0.0348	10.5746	3.9096e-26	-8.75907	1.96864e-18
Fed-up feelings	ukbb	ukbb	0.2759	0.0366	7.541	4.6654e-14	0.6625	0.032	20.7216	2.2106e-95	-7.95204	1.83466e-15
Tense / highly strung	ukbb	ukbb	0.2038	0.0379	5.3775	7.5528e-08	0.6084	0.0357	17.0588	3.0041e-65	-7.77086	7.79545e-15
Mood swings	ukbb	ukbb	0.3352	0.0374	8.9702	2.9606e-19	0.7112	0.031	22.9513	1.4311e-116	-7.74023	9.92363e-15
Worry too long after embarrassment	ukbb	ukbb	0.0422	0.0374	1.1277	0.2594	0.4169	0.0332	12.5724	2.9931e-36	-7.4925	6.75731e-14
Neuroticism	personality	27089181	0.249	0.0462	5.3885	7.1055e-08	0.7115	0.0452	15.7328	9.0148e-56	-7.15574	8.32228e-13
Guilty feelings	ukbb	ukbb	0.2932	0.0375	7.8203	5.2694e-15	0.6372	0.031	20.5279	1.2134e-93	-7.07028	1.54626e-12
Frequency of depressed mood in last 2 weeks	ukbb	ukbb	0.532	0.0401	13.2739	3.2796e-40	0.8999	0.036	24.965	1.4694e-137	-6.82701	8.67008e-12
Drive faster than motorway speed limit	ukbb	ukbb	0.1228	0.0372	3.2971	0.001	-0.2322	0.0374	-6.2014	5.5958e-10	6.72981	1.69882e-11
Miserableness	ukbb	ukbb	0.3597	0.0394	9.1193	7.5588e-20	0.6927	0.0333	20.8129	3.3092e-96	-6.45508	1.08164e-10
Frequency of tenseness / restlessness in last 2 weeks	ukbb	ukbb	0.4963	0.0376	13.2016	8.5862e-40	0.8139	0.0346	23.5488	1.2927e-122	-6.21561	5.11259e-10
Frequency of unenthusiasm / disinterest in last 2 weeks	ukbb	ukbb	0.5537	0.0417	13.2627	3.8085e-40	0.8706	0.038	22.8892	5.9486e-116	-5.61709	1.942e-08
Loneliness_ isolation	ukbb	ukbb	0.5097	0.0411	12.4002	2.6054e-35	0.799	0.0349	22.8756	8.131e-116	-5.36549	8.07292e-08
Depressive symptoms	psychiatric	27089181	0.5506	0.0526	10.4691	1.1983e-25	0.933	0.0513	18.1809	7.3149e-74	-5.20455	1.94465e-07
Irritability	ukbb	ukbb	0.2789	0.0408	6.8445	7.6736e-12	0.5578	0.0352	15.8625	1.1518e-56	-5.17576	2.26985e-07
Frequency of tiredness / lethargy in last 2 weeks	ukbb	ukbb	0.5393	0.0352	15.303	7.3058e-53	0.7848	0.0323	24.273	3.7786e-130	-5.13881	2.76489e-07
Seen doctor (GP) for nerves_ anxiety_ tension or depression	ukbb	ukbb	0.4621	0.0341	13.5682	6.1856e-42	0.6972	0.0306	22.766	9.9564e-115	-5.13132	2.87722e-07
Risk taking	ukbb	ukbb	0.5548	0.0354	15.6629	2.7142e-55	0.3298	0.0359	9.1907	3.9017e-20	4.4627	8.09348e-06
Neuroticism	personality	24828478	0.202	0.0772	2.6165	0.0089	0.7544	0.1041	7.2463	4.2821e-13	-4.26228	2.02348e-05
Qualifications: O levels/GCSEs or equivalent	ukbb	ukbb	-0.0855	0.0384	-2.2227	0.0262	-0.306	0.04	-7.6468	2.0607e-14	3.97665	6.98936e-05
Seen a psychiatrist for nerves_ anxiety_ tension or depression	ukbb	ukbb	0.5148	0.0376	13.6751	1.4304e-42	0.7216	0.0375	19.2544	1.2978e-82	-3.89426	9.8498e-05
Qualifications: College or University degree	ukbb	ukbb	-0.0584	0.0296	-1.9717	0.0486	-0.2062	0.0282	-7.3166	2.5438e-13	3.61522	0.000300097
Qualifications: A levels/AS levels or equivalent	ukbb	ukbb	-0.08	0.0335	-2.385	0.0171	-0.2422	0.0308	-7.8599	3.8438e-15	3.56428	0.00036485
Qualifications: None of the above	ukbb	ukbb	0.0698	0.0336	2.0779	0.0377	0.2363	0.0339	6.9639	3.3094e-12	-3.48836	0.000485995
Subjective well being	psychiatric	27089181	-0.4024	0.0511	-7.8765	3.3658e-15	-0.6435	0.0492	-13.0728	4.7104e-39	3.39886	0.000676672
Ever smoked	ukbb	ukbb	0.4009	0.0292	13.7348	6.2849e-43	0.2445	0.0359	6.8137	9.5096e-12	3.37974	0.000725555
Alcohol intake frequency.	ukbb	ukbb	0.1612	0.0315	5.1187	3.0763e-07	0.3139	0.0325	9.6699	4.0465e-22	-3.37381	0.000741346
Happiness	ukbb	ukbb	0.3245	0.0464	6.9904	2.7413e-12	0.5504	0.0483	11.3858	4.9225e-30	-3.37283	0.000744011
Weight change compared with 1 year ago	ukbb	ukbb	0.0224	0.0723	0.3094	0.757	0.3895	0.0843	4.6209	3.8201e-06	-3.30549	0.000948094
Overall health rating	ukbb	ukbb	0.4599	0.0287	16.0002	1.2738e-57	0.5919	0.0278	21.3149	8.2632e-101	-3.30358	0.000954573
Peak expiratory flow (PEF)	ukbb	ukbb	-0.0359	0.0325	-1.1066	0.2685	-0.1858	0.0318	-5.834	5.4115e-09	3.2967	0.000978266
Current employment status: In paid employment or self-employed	ukbb	ukbb	-0.0369	0.077	-0.4798	0.6314	-0.3964	0.0781	-5.0743	3.8893e-07	3.27787	0.00104595
Morning/evening person (chronotype)	ukbb	ukbb	0.1412	0.0316	4.4677	7.9074e-06	-0.006	0.0332	-0.1798	0.8573	3.21156	0.00132018
Average weekly red wine intake	ukbb	ukbb	-0.0489	0.0412	-1.1878	0.2349	-0.2285	0.0396	-5.7627	8.2783e-09	3.14286	0.00167307
Waist circumference	ukbb	25673412	0.1093	0.0348	3.1409	0.0017	0.2462	0.0265	9.294	1.486e-20	-3.12977	0.00174941
Forced vital capacity (FVC)	ukbb	ukbb	-0.0494	0.0304	-1.6267	0.1038	-0.1825	0.0298	-6.1189	9.4242e-10	3.12662	0.00176829
Qualifications: Other professional qualifications eg: nursing_ teaching	ukbb	ukbb	-0.0192	0.0382	-0.5024	0.6154	-0.1856	0.0372	-4.9869	6.135e-07	3.12075	0.00180392
Forced vital capacity (FVC)_ Best measure	ukbb	ukbb	-0.0492	0.0299	-1.6435	0.1003	-0.1821	0.0306	-5.9531	2.6318e-09	3.10639	0.00189389
Waist-to-hip ratio	anthropometric	25673412	0.0588	0.0369	1.5939	0.111	0.2149	0.0342	6.2891	3.1925e-10	-3.10267	0.00191784
Forced expiratory volume in 1-second (FEV1)	ukbb	ukbb	-0.052	0.0317	-1.6419	0.1006	-0.1838	0.0294	-6.2579	3.9023e-10	3.04847	0.00230011
Job involves heavy manual or physical work	ukbb	ukbb	0.1567	0.0404	3.8754	0.0001	0.3366	0.0432	7.786	6.9185e-15	-3.04156	0.00235355
Years of schooling 2016	education	27225129	-0.064	0.0296	-2.1604	0.0307	-0.1864	0.0276	-6.751	1.4681e-11	3.02437	0.00249151
Prospective memory result	ukbb	ukbb	0.0094	0.0584	0.1607	0.8723	0.2487	0.0557	4.4638	8.0501e-06	-2.96518	0.0030251
Number of incorrect matches in round	ukbb	ukbb	0.0386	0.0319	1.2077	0.2272	0.1806	0.0369	4.896	9.78e-07	-2.91119	0.00360051
Illness_ injury_ bereavement_ stress in last 2 years: Serious illness_ injury or assault of a close relative	ukbb	ukbb	0.4897	0.0813	6.022	1.7231e-09	0.1902	0.0644	2.9521	0.0032	2.88769	0.00388085
Medication for pain relief_ constipation_ heartburn: Paracetamol	ukbb	ukbb	0.2251	0.0384	5.858	4.6843e-09	0.3891	0.0419	9.2779	1.7278e-20	-2.88557	0.00390709
Schizophrenia	psychiatric	25056061	0.2769	0.0335	8.2623	1.4285e-16	0.4119	0.0327	12.6157	1.7293e-36	-2.88376	0.00392958
Hand grip strength (right)	ukbb	ukbb	-0.0273	0.0317	-0.8609	0.3893	-0.1598	0.0336	-4.7557	1.9776e-06	2.86836	0.00412603
Forced expiratory volume in 1-second (FEV1)_ Best measure	ukbb	ukbb	-0.047	0.0319	-1.4723	0.1409	-0.1732	0.0304	-5.7062	1.1551e-08	2.86392	0.00418437
Fluid intelligence score	ukbb	ukbb	-0.0756	0.0341	-2.2187	0.0265	-0.2128	0.0337	-6.3174	2.6595e-10	2.86175	0.00421308
Non-cancer illness code_ self-reported: depression	ukbb	ukbb	0.4406	0.0577	7.6321	2.3101e-14	0.6577	0.0498	13.2026	8.4743e-40	-2.84837	0.00439434
Sitting height	ukbb	ukbb	0.013	0.0259	0.5015	0.616	-0.0903	0.0258	-3.5044	0.0005	2.82569	0.00471794
Hand grip strength (left)	ukbb	ukbb	-0.0148	0.0321	-0.4592	0.6461	-0.1429	0.0324	-4.4162	1.0044e-05	2.80866	0.00497476
Trunk predicted mass	ukbb	ukbb	0.1367	0.0237	5.7687	7.9868e-09	0.0455	0.0225	2.0224	0.0431	2.79075	0.00525856
Nap during day	ukbb	ukbb	0.108	0.0309	3.4926	0.0005	0.2368	0.0343	6.8979	5.2768e-12	-2.78993	0.00527192
Trunk fat-free mass	ukbb	ukbb	0.1359	0.0237	5.7361	9.6854e-09	0.0452	0.0226	1.9993	0.0456	2.76961	0.00561233
Medication for pain relief_ constipation_ heartburn: Omeprazole (e.g. Zanprol)	ukbb	ukbb	0.2827	0.0516	5.482	4.2043e-08	0.4961	0.0574	8.6487	5.2098e-18	-2.76483	0.00569519
Fracture resulting from simple fall	ukbb	ukbb	-0.3285	0.1093	-3.0044	0.0027	0.0848	0.1035	0.8189	0.4128	-2.74566	0.00603884
Breastfed as a baby	ukbb	ukbb	-0.0508	0.0518	-0.9806	0.3268	-0.2556	0.0539	-4.7437	2.0981e-06	2.73958	0.00615174
Pain type(s) experienced in last month: None of the above	ukbb	ukbb	-0.4552	0.0371	-12.2582	1.5185e-34	-0.5971	0.037	-16.1509	1.1184e-58	2.70819	0.00676517
Medication for pain relief_ constipation_ heartburn: None of the above	ukbb	ukbb	-0.3166	0.0383	-8.2618	1.435e-16	-0.4596	0.0374	-12.2844	1.0983e-34	2.67131	0.00755556
Usual walking pace	ukbb	ukbb	-0.1736	0.0318	-5.4587	4.7974e-08	-0.2935	0.0325	-9.0449	1.4978e-19	2.63692	0.00836618
Time spent watching television (TV)	ukbb	ukbb	0.0317	0.0348	0.9116	0.362	0.1544	0.0317	4.8736	1.096e-06	-2.60655	0.00914587
Standing height	ukbb	ukbb	-0.0297	0.0244	-1.2183	0.2231	-0.1176	0.0235	-5.0075	5.5152e-07	2.59473	0.0094666
Health satisfaction	ukbb	ukbb	0.4715	0.0441	10.6987	1.0317e-26	0.6259	0.0412	15.2054	3.2555e-52	-2.55836	0.0105166
Major depressive disorder	psychiatric	22472876	0.4086	0.0786	5.1969	2.026e-07	0.7131	0.0894	7.9763	1.5079e-15	-2.55798	0.0105282
Whole body water mass	ukbb	ukbb	0.1538	0.0237	6.4776	9.3179e-11	0.069	0.0232	2.9725	0.003	2.5569	0.010561
Transport type for commuting to job workplace: Cycle	ukbb	ukbb	-0.0013	0.0658	-0.0193	0.9846	-0.222	0.0569	-3.9046	9.4376e-05	2.53707	0.0111783
Past tobacco smoking	ukbb	ukbb	-0.3576	0.0306	-11.6931	1.3818e-31	-0.2378	0.0361	-6.5872	4.4817e-11	-2.53148	0.0113582
PGC cross-disorder analysis	psychiatric	23453885	0.3592	0.0504	7.1233	1.0539e-12	0.5373	0.0493	10.8934	1.2387e-27	-2.52614	0.0115324
Whole body fat-free mass	ukbb	ukbb	0.153	0.0237	6.4578	1.0623e-10	0.0694	0.0233	2.9772	0.0029	2.5154	0.0118896
Ever highly irritable/argumentative for 2 days	ukbb	ukbb	0.4834	0.0582	8.3025	1.0194e-16	0.6923	0.0599	11.5528	7.1461e-31	-2.50126	0.0123753
Pain type(s) experienced in last month: Neck or shoulder pain	ukbb	ukbb	0.4375	0.0437	10.0049	1.4506e-23	0.5919	0.0438	13.5004	1.5559e-41	-2.49548	0.0125787
Ever unenthusiastic/disinterested for a whole week	ukbb	ukbb	0.5705	0.0535	10.6713	1.3868e-26	0.7666	0.0583	13.1397	1.9502e-39	-2.47828	0.0132016
Pain type(s) experienced in last month: Headache	ukbb	ukbb	0.2929	0.0372	7.8713	3.5089e-15	0.4224	0.038	11.1169	1.0379e-28	-2.43524	0.0148818
Hip circumference	ukbb	ukbb	0.1837	0.0238	7.7049	1.3094e-14	0.0839	0.0336	2.4986	0.0125	2.42379	0.0153596
Job involves mainly walking or standing	ukbb	ukbb	0.0949	0.0424	2.2398	0.0251	0.2379	0.0418	5.6952	1.2326e-08	-2.40175	0.0163168
Leg fat-free mass (right)	ukbb	ukbb	0.1633	0.0246	6.6433	3.0682e-11	0.0799	0.0246	3.2434	0.0012	2.39726	0.016518
Non-cancer illness code_ self-reported: anxiety/panic attacks	ukbb	ukbb	0.2017	0.0896	2.2514	0.0244	0.5035	0.0885	5.6913	1.2607e-08	-2.39642	0.0165563
Leg predicted mass (right)	ukbb	ukbb	0.1634	0.0246	6.6465	3.0012e-11	0.0803	0.0247	3.2521	0.0011	2.38379	0.0171353
Ever taken oral contraceptive pill	ukbb	ukbb	0.2566	0.0681	3.7701	0.0002	0.0317	0.066	0.4805	0.6308	2.3715	0.0177162
Ever depressed for a whole week	ukbb	ukbb	0.555	0.0493	11.2641	1.9741e-29	0.7224	0.0511	14.1413	2.1138e-45	-2.35758	0.0183944
Duration walking for pleasure	ukbb	ukbb	-0.0689	0.0564	-1.2211	0.222	-0.2556	0.0557	-4.5842	4.5578e-06	2.35529	0.018508
Height_2010	anthropometric	20881960	0.0302	0.0319	0.9461	0.3441	-0.0755	0.0327	-2.3111	0.0208	2.31379	0.0206792
Forced vital capacity	lung_function	ukbb	-0.0381	0.0276	-1.3771	0.1685	-0.1287	0.028	-4.5892	4.449e-06	2.3044	0.0212004
Number of depression episodes	ukbb	ukbb	0.2107	0.1188	1.7736	0.0761	0.6732	0.1627	4.138	3.5029e-05	-2.29578	0.0216884
Diagnoses - main ICD10: N32 Other disorders of bladder	ukbb	ukbb	-0.0865	0.1121	-0.7717	0.4403	0.2718	0.1094	2.4837	0.013	-2.28747	0.0221683
Anorexia Nervosa	psychiatric	24514567	0.0261	0.0421	0.6213	0.5344	0.1599	0.041	3.9036	9.4778e-05	-2.27684	0.0227959
Leg predicted mass (left)	ukbb	ukbb	0.1733	0.0238	7.2734	3.5051e-13	0.095	0.025	3.8002	0.0001	2.26843	0.0233029
Current employment status: Retired	ukbb	ukbb	-0.3855	0.0777	-4.9597	7.0615e-07	-0.1394	0.0758	-1.84	0.0658	-2.26717	0.0233796
Leg fat-free mass (left)	ukbb	ukbb	0.1721	0.0239	7.1878	6.5857e-13	0.0943	0.025	3.7748	0.0002	2.24945	0.024484
Types of physical activity in last 4 weeks: Strenuous sports	ukbb	ukbb	-0.0913	0.0514	-1.7755	0.0758	-0.2525	0.0503	-5.0186	5.2061e-07	2.24147	0.0249954
Types of transport used (excluding work): Cycle	ukbb	ukbb	0.0051	0.0508	0.101	0.9195	-0.1561	0.0515	-3.0299	0.0024	2.22841	0.0258535
Intelligence	cognitive	28530673	-0.0961	0.0387	-2.4808	0.0131	-0.2224	0.0416	-5.3462	8.9842e-08	2.2229	0.0262226
Had other major operations	ukbb	ukbb	0.4862	0.0525	9.2644	1.9621e-20	0.3063	0.0627	4.887	1.0241e-06	2.19987	0.0278158
Age completed full time education	ukbb	ukbb	-0.2551	0.0403	-6.3248	2.5358e-10	-0.3789	0.0393	-9.6423	5.2964e-22	2.19932	0.0278552
Basal metabolic rate	ukbb	ukbb	0.1697	0.0235	7.2176	5.293e-13	0.0972	0.0238	4.0763	4.5765e-05	2.16762	0.0301876
Years of schooling 2013	education	23722424	-0.072	0.0531	-1.3572	0.1747	-0.2188	0.0422	-5.1815	2.2011e-07	2.16434	0.0304381
Chronotype	sleeping	27494321	-0.1417	0.039	-3.6374	0.0003	-0.0176	0.0425	-0.4135	0.6792	-2.15144	0.0314416
Shortness of breath walking on level ground	ukbb	ukbb	0.4293	0.0586	7.3217	2.4477e-13	0.6045	0.057	10.6047	2.833e-26	-2.14314	0.0321022
Forced vital capacity	lung_function	ukbb	-0.0468	0.029	-1.6161	0.1061	-0.1293	0.026	-4.9706	6.6733e-07	2.11817	0.0341605
Impedance of leg (left)	ukbb	ukbb	-0.1551	0.0267	-5.8133	6.1267e-09	-0.0784	0.0254	-3.0914	0.002	-2.08131	0.0374052
Illnesses of mother: Chronic bronchitis/emphysema	ukbb	ukbb	0.3269	0.0589	5.5496	2.8632e-08	0.5129	0.0674	7.6057	2.8331e-14	-2.07799	0.0377104
Arm predicted mass (left)	ukbb	ukbb	0.175	0.0239	7.3268	2.3572e-13	0.1057	0.0234	4.5223	6.1157e-06	2.07187	0.0382774
Arm fat-free mass (left)	ukbb	ukbb	0.1751	0.0238	7.3469	2.0288e-13	0.1063	0.0234	4.5376	5.6902e-06	2.06132	0.0392723
Mean time to correctly identify matches	ukbb	ukbb	-0.0287	0.0329	-0.8728	0.3828	0.0687	0.034	2.0209	0.0433	-2.05868	0.0395248
Years of schooling (proxy cognitive performance)	education	25201988	-0.0828	0.0508	-1.631	0.1029	-0.2215	0.0443	-5.0016	5.6866e-07	2.05778	0.0396113
Pain type(s) experienced in last month: Stomach or abdominal pain	ukbb	ukbb	0.5462	0.0537	10.1637	2.879e-24	0.6941	0.0482	14.3982	5.3136e-47	-2.04964	0.0403997
Leg fat percentage (left)	ukbb	ukbb	0.1938	0.0254	7.6312	2.3258e-14	0.2713	0.0288	9.4134	4.8042e-21	-2.0182	0.0435702
Sleeplessness / insomnia	ukbb	ukbb	0.3057	0.0345	8.8678	7.4592e-19	0.4022	0.0332	12.1298	7.347e-34	-2.01546	0.0438568
Average weekly spirits intake	ukbb	ukbb	0.2011	0.0464	4.3391	1.4304e-05	0.065	0.0491	1.3242	0.1854	2.01463	0.043943
Ever used hormone-replacement therapy (HRT)	ukbb	ukbb	0.2312	0.0463	4.9933	5.9371e-07	0.3682	0.0499	7.3783	1.6033e-13	-2.0126	0.0441571
Forced expiratory volume in 1 second (FEV1)/Forced Vital capacity(FVC)	lung_function	21946350	-0.0969	0.0593	-1.6343	0.1022	0.049	0.0417	1.1728	0.2409	-2.01258	0.0441588
Diagnoses - main ICD10: R55 Syncope and collapse	ukbb	ukbb	0.1265	0.0879	1.4381	0.1504	0.3936	0.1003	3.9254	8.6602e-05	-2.00276	0.0452032
Diagnoses - main ICD10: N81 Female genital prolapse	ukbb	ukbb	-0.0462	0.0738	-0.6253	0.5317	0.1714	0.0801	2.1395	0.0324	-1.99789	0.0457285
Duration of heavy DIY	ukbb	ukbb	0.4142	0.0728	5.6855	1.3047e-08	0.228	0.0583	3.907	9.3443e-05	1.99642	0.0458883
Arm predicted mass (right)	ukbb	ukbb	0.1587	0.0241	6.5826	4.6228e-11	0.0917	0.0235	3.894	9.8605e-05	1.99044	0.0465429
Number of full brothers	ukbb	ukbb	0.5854	0.0595	9.8333	8.0949e-23	0.4211	0.0574	7.3369	2.1857e-13	1.98732	0.0468869
College completion	education	23722424	-0.1183	0.0515	-2.2981	0.0216	-0.256	0.0464	-5.5163	3.4615e-08	1.98645	0.0469833
Illnesses of siblings: Severe depression	ukbb	ukbb	0.5006	0.0706	7.094	1.3029e-12	0.6931	0.0665	10.4297	1.8154e-25	-1.98479	0.047168
Vitamin and mineral supplements: Vitamin C	ukbb	ukbb	0.0997	0.059	1.6901	0.091	0.2735	0.065	4.2043	2.6189e-05	-1.97986	0.0477189
Forced Vital capacity(FVC)	lung_function	28166213	-0.0097	0.0407	-0.2375	0.8122	-0.1211	0.0393	-3.08	0.0021	1.96899	0.0489541
Extreme height	anthropometric	23563607	0.0585	0.0466	1.2555	0.2093	-0.0726	0.0477	-1.5203	0.1284	1.96597	0.0493023
Leg fat percentage (right)	ukbb	ukbb	0.1976	0.0254	7.7803	7.2344e-15	0.2729	0.0287	9.5017	2.0652e-21	-1.96475	0.0494437
Ever manic/hyper for 2 days	ukbb	ukbb	0.5309	0.0871	6.0934	1.1057e-09	0.8155	0.1158	7.0442	1.8648e-12	-1.96411	0.0495172
Pain type(s) experienced in last month: Pain all over the body	ukbb	ukbb	0.432	0.0725	5.9611	2.5062e-09	0.6351	0.0746	8.5096	1.7461e-17	-1.9524	0.0508912
Qualifications: CSEs or equivalent	ukbb	ukbb	0.1585	0.0519	3.0559	0.0022	0.3011	0.0517	5.8188	5.9263e-09	-1.94659	0.0515842
Fasting insulin main effect	glycemic	22581228	-0.0298	0.0586	-0.508	0.6115	0.1412	0.0663	2.1299	0.0332	-1.93252	0.0532948
Mouth/teeth dental problems: Mouth ulcers	ukbb	ukbb	0.1287	0.0408	3.156	0.0016	0.2432	0.0435	5.5898	2.2728e-08	-1.91986	0.0548752
Taking other prescription medications	ukbb	ukbb	0.3932	0.0407	9.6698	4.0512e-22	0.4988	0.0371	13.4344	3.8011e-41	-1.9175	0.0551747
Forced vital capacity	lung_function	ukbb	0.0002	0.0459	0.0035	0.9972	-0.1226	0.0451	-2.7187	0.0066	1.90834	0.0563476
Illnesses of mother: None of the above (group 1)	ukbb	ukbb	-0.1296	0.0614	-2.1116	0.0347	-0.286	0.0547	-5.2307	1.6887e-07	1.90194	0.0571786
Average weekly intake of other alcoholic drinks	ukbb	ukbb	-0.0623	0.1548	-0.4023	0.6874	0.3599	0.162	2.221	0.0264	-1.88424	0.0595327
Diagnoses - main ICD10: K57 Diverticular disease of intestine	ukbb	ukbb	0.0379	0.0578	0.6554	0.5122	0.1976	0.062	3.1891	0.0014	-1.88407	0.0595559
Impedance of leg (right)	ukbb	ukbb	-0.1484	0.0272	-5.4485	5.0783e-08	-0.0779	0.0258	-3.0245	0.0025	-1.88051	0.0600379
Arm fat-free mass (right)	ukbb	ukbb	0.1556	0.0239	6.5195	7.0545e-11	0.0928	0.0237	3.9259	8.6402e-05	1.86579	0.0620701
Diagnoses - main ICD10: R07 Pain in throat and chest	ukbb	ukbb	0.3402	0.0574	5.9237	3.1482e-09	0.4896	0.0561	8.7337	2.4655e-18	-1.86141	0.0626868
Sodium in urine	ukbb	ukbb	0.1221	0.0334	3.6598	0.0003	0.2096	0.0336	6.2463	4.2022e-10	-1.84691	0.0647598
Length of working week for main job	ukbb	ukbb	0.3094	0.064	4.8327	1.3468e-06	0.1439	0.0641	2.2461	0.0247	1.82711	0.0676838
Smoking status: Previous	ukbb	ukbb	0.2634	0.0364	7.236	4.6202e-13	0.1629	0.0416	3.9174	8.9501e-05	1.81812	0.0690452
Home area population density - urban or rural: England/Wales - Village - less sparse	ukbb	ukbb	-0.1205	0.168	-0.7172	0.4733	-0.6723	0.2546	-2.64	0.0083	1.80898	0.0704534
Peak expiratory flow	lung_function	ukbb	-0.0038	0.0274	-0.1397	0.8889	-0.0758	0.0292	-2.5971	0.0094	1.79809	0.0721627
Frequency of travelling from home to job workplace	ukbb	ukbb	0.0018	0.0626	0.0287	0.9771	0.159	0.0612	2.596	0.0094	-1.79564	0.0725519
FEV1/FVC	lung_function	ukbb	-0.0549	0.051	-1.0775	0.2813	0.0476	0.0258	1.8456	0.0649	-1.79338	0.0729116
Type of tobacco previously smoked: Cigars or pipes	ukbb	ukbb	-0.2654	0.1285	-2.0651	0.0389	0.041	0.1141	0.3597	0.7191	-1.78299	0.0745877
Pain type(s) experienced in last month: Facial pain	ukbb	ukbb	0.3664	0.0962	3.8096	0.0001	0.6159	0.1021	6.0331	1.6088e-09	-1.77857	0.0753105
Diagnoses - main ICD10: I20 Angina pectoris	ukbb	ukbb	0.1613	0.0718	2.2466	0.0247	0.3581	0.0844	4.244	2.1953e-05	-1.77603	0.0757277
Vascular/heart problems diagnosed by doctor: None of the above	ukbb	ukbb	-0.1349	0.0302	-4.4596	8.2126e-06	-0.2105	0.0305	-6.9091	4.8757e-12	1.76134	0.0781811
Creatinine (enzymatic) in urine	ukbb	ukbb	0.0836	0.0337	2.4791	0.0132	0.1684	0.0346	4.8697	1.1176e-06	-1.75571	0.0791382
Alcohol drinker status: Never	ukbb	ukbb	0.0209	0.0546	0.3829	0.7018	0.1592	0.0573	2.7783	0.0055	-1.74735	0.0805761
Glutamine	metabolites	27005778	0.0144	0.1034	0.1389	0.8895	-0.2453	0.107	-2.2931	0.0218	1.74533	0.0809274
Distance between home and job workplace	ukbb	ukbb	0.2637	0.0994	2.653	0.008	0.0334	0.0878	0.3803	0.7037	1.73648	0.0824782
Forced expiratory volume in 1 second	lung_function	ukbb	-0.0311	0.0285	-1.0888	0.2762	-0.0997	0.0274	-3.6336	0.0003	1.73517	0.0827098
Comparative height size at age 10	ukbb	ukbb	0.0062	0.0245	0.2517	0.8013	-0.0543	0.0252	-2.1555	0.0311	1.72136	0.0851861
Ulcerative colitis	autoimmune	26192919	0.0045	0.0497	0.0906	0.9278	0.1272	0.0511	2.4886	0.0128	-1.7213	0.085196
Number of treatments/medications taken	ukbb	ukbb	0.3153	0.0373	8.45	2.9128e-17	0.4043	0.0361	11.1979	4.1757e-29	-1.71455	0.0864272
Reproduciblity of spirometry measurement using ERS/ATS criteria	ukbb	ukbb	0.1236	0.0761	1.6231	0.1046	-0.05	0.0681	-0.7348	0.4625	1.69993	0.0891433
Mineral and other dietary supplements: Glucosamine	ukbb	ukbb	-0.0391	0.0503	-0.7784	0.4363	-0.16	0.0503	-3.1818	0.0015	1.69959	0.0892087
Mouth/teeth dental problems: None of the above	ukbb	ukbb	-0.3161	0.0387	-8.1648	3.2187e-16	-0.4085	0.0391	-10.4449	1.546e-25	1.67958	0.0930384
Diagnoses - main ICD10: H26 Other cataract	ukbb	ukbb	-0.1008	0.0738	-1.3666	0.1717	0.0756	0.0753	1.0028	0.3159	-1.67307	0.0943136
Alcohol usually taken with meals	ukbb	ukbb	-0.1899	0.0367	-5.1816	2.2001e-07	-0.2749	0.0352	-7.8039	6.0005e-15	1.67152	0.0946198
Number of full sisters	ukbb	ukbb	0.4777	0.0556	8.5985	8.0791e-18	0.35	0.053	6.6095	3.856e-11	1.66246	0.0964202
Difficulty not smoking for 1 day	ukbb	ukbb	-0.0268	0.0738	-0.3625	0.717	0.1516	0.0783	1.9377	0.0527	-1.65802	0.0973128
Townsend deprivation index at recruitment	ukbb	ukbb	0.5772	0.0378	15.2619	1.372e-52	0.4792	0.046	10.4218	1.9709e-25	1.64599	0.0997654
Illnesses of father: Lung cancer	ukbb	ukbb	0.1291	0.0641	2.0148	0.0439	0.2824	0.0678	4.1672	3.0841e-05	-1.64302	0.10038
Number of pregnancy terminations	ukbb	ukbb	0.4142	0.0678	6.1081	1.008e-09	0.2529	0.0718	3.5229	0.0004	1.63337	0.10239
Glycoprotein acetyls; mainly a1-acid glycoprotein	metabolites	27005778	0.0856	0.0822	1.0416	0.2976	0.2843	0.0898	3.1644	0.0016	-1.63215	0.102647
Mouth/teeth dental problems: Painful gums	ukbb	ukbb	0.4	0.0934	4.2823	1.8494e-05	0.6141	0.0959	6.4032	1.5218e-10	-1.59935	0.109743
Non-cancer illness code_ self-reported: hiatus hernia	ukbb	ukbb	0.2162	0.0721	2.9994	0.0027	0.3888	0.0803	4.8443	1.2703e-06	-1.59935	0.109743
Mean diameter for LDL particles	metabolites	27005778	0.1165	0.1254	0.9297	0.3525	-0.1717	0.1297	-1.3241	0.1855	1.59749	0.110158
Body fat percentage	ukbb	ukbb	0.1702	0.0247	6.8979	5.2788e-12	0.2298	0.0283	8.1158	4.8266e-16	-1.58667	0.112588
Duration of fitness test	ukbb	ukbb	-0.1356	0.1246	-1.0877	0.2767	-0.4455	0.1519	-2.9327	0.0034	1.57737	0.114709
Impedance of whole body	ukbb	ukbb	-0.185	0.0263	-7.0415	1.9019e-12	-0.1289	0.0247	-5.2074	1.9152e-07	-1.55487	0.119977
Mono-unsaturated fatty acids	metabolites	27005778	-0.0186	0.1006	-0.1847	0.8535	0.204	0.1028	1.9851	0.0471	-1.54762	0.121714
Daytime dozing / sleeping (narcolepsy)	ukbb	ukbb	0.1653	0.0413	4.0025	6.2667e-05	0.2566	0.0423	6.061	1.3528e-09	-1.54436	0.122501
Infant head circumference	anthropometric	22504419	-0.0155	0.0855	-0.1813	0.8561	-0.1983	0.0827	-2.3973	0.0165	1.53676	0.124353
Alcohol intake versus 10 years previously	ukbb	ukbb	0.2097	0.0456	4.5974	4.2772e-06	0.3058	0.0433	7.0676	1.5769e-12	-1.52824	0.126453
Vascular/heart problems diagnosed by doctor: High blood pressure	ukbb	ukbb	0.1186	0.0308	3.8539	0.0001	0.1852	0.0311	5.9553	2.5952e-09	-1.52158	0.128116
Omega-9 and saturated fatty acids	metabolites	27005778	0.0153	0.1117	0.1372	0.8909	0.2707	0.1258	2.1519	0.0314	-1.51813	0.128982
Length of menstrual cycle	ukbb	ukbb	-0.0054	0.07	-0.0772	0.9384	-0.1525	0.0679	-2.2448	0.0248	1.50839	0.131455
Frequency of walking for pleasure in last 4 weeks	ukbb	ukbb	0.1986	0.0459	4.3254	1.5223e-05	0.3028	0.0519	5.8329	5.4464e-09	-1.50393	0.132599
HbA1C	glycemic	20858683	0.0521	0.0701	0.7431	0.4574	0.1962	0.0659	2.9797	0.0029	-1.49773	0.134204
Vascular/heart problems diagnosed by doctor: Heart attack	ukbb	ukbb	0.1312	0.0518	2.5357	0.0112	0.2448	0.0556	4.4023	1.071e-05	-1.49492	0.134936
Medication for cholesterol_ blood pressure or diabetes: Blood pressure medication	ukbb	ukbb	0.05	0.0388	1.2908	0.1968	0.131	0.0384	3.4141	0.0006	-1.48381	0.137861
Non-cancer illness code_ self-reported: heart attack/myocardial infarction	ukbb	ukbb	0.1235	0.0508	2.4328	0.015	0.2332	0.0543	4.2941	1.7537e-05	-1.47529	0.140134
Diagnoses - main ICD10: I21 Acute myocardial infarction	ukbb	ukbb	0.0135	0.064	0.2116	0.8324	0.1497	0.0676	2.2138	0.0268	-1.4631	0.14344
Getting up in morning	ukbb	ukbb	-0.1728	0.032	-5.3989	6.7058e-08	-0.2371	0.0302	-7.8421	4.4305e-15	1.46135	0.14392
Waist circumference	ukbb	ukbb	0.2266	0.0246	9.2075	3.3394e-20	0.169	0.031	5.4491	5.0627e-08	1.45547	0.145538
Average weekly champagne plus white wine intake	ukbb	ukbb	-0.1158	0.054	-2.143	0.0321	-0.2262	0.0535	-4.2245	2.3942e-05	1.45235	0.146405
Types of physical activity in last 4 weeks: Other exercises (eg: swimming_ cycling_ keep fit_ bowling)	ukbb	ukbb	-0.2314	0.0393	-5.8868	3.9383e-09	-0.3115	0.0388	-8.0292	9.8096e-16	1.4504	0.146947
Insomnia	sleeping	27992416	0.282	0.0532	5.2977	1.1725e-07	0.3841	0.0464	8.2817	1.2148e-16	-1.44634	0.148081
Diagnoses - main ICD10: K29 Gastritis and duodenitis	ukbb	ukbb	0.3936	0.0902	4.3623	1.2872e-05	0.5865	0.0983	5.9674	2.4109e-09	-1.44589	0.148208
Own birth weight (fetal effect)	31043758	adjusted for maternal genotype	0.0652	0.0469	1.3899	0.1646	-0.0271	0.0439	-0.6188	0.5361	1.43679	0.150777
Time spent using computer	ukbb	ukbb	0.0864	0.0362	2.3842	0.0171	0.0095	0.0397	0.2396	0.8106	1.43133	0.152337
Family relationship satisfaction	ukbb	ukbb	0.445	0.0492	9.0455	1.4893e-19	0.5387	0.0433	12.4361	1.6642e-35	-1.42965	0.152816
Forced expiratory volume in 1 second	lung_function	ukbb	-0.0379	0.0293	-1.2928	0.1961	-0.0932	0.0256	-3.6403	0.0003	1.42129	0.155232
Handedness (chirality/laterality): Left-handed	ukbb	ukbb	-0.0155	0.0742	-0.2087	0.8347	0.137	0.0784	1.7477	0.0805	-1.41275	0.157729
Free cholesterol	metabolites	27005778	-0.1214	0.1338	-0.9071	0.3643	0.1552	0.1432	1.084	0.2784	-1.41136	0.158139
Bring up phlegm/sputum/mucus on most days	ukbb	ukbb	0.3613	0.0836	4.3228	1.5404e-05	0.5442	0.0997	5.4564	4.8575e-08	-1.40572	0.159809
Age at Menopause	reproductive	26414677	0.0074	0.046	0.1604	0.8726	-0.0893	0.0515	-1.7349	0.0828	1.40038	0.161399
Ever had prostate specific antigen (PSA) test	ukbb	ukbb	-0.1325	0.0603	-2.1974	0.028	-0.019	0.0551	-0.3454	0.7298	-1.38952	0.164675
Other serious medical condition/disability diagnosed by doctor	ukbb	ukbb	0.5932	0.0427	13.8948	6.8123e-44	0.5073	0.0449	11.2971	1.3558e-29	1.38633	0.165646
Bipolar disorder	psychiatric	21926972	0.1476	0.0518	2.8508	0.0044	0.2467	0.0493	5.0012	5.6988e-07	-1.38581	0.165804
Birth weight	anthropometric	ukbb	0.0143	0.0352	0.4061	0.6846	-0.0556	0.0365	-1.5239	0.1275	1.37848	0.168054
Mouth/teeth dental problems: Loose teeth	ukbb	ukbb	0.4465	0.0594	7.5165	5.6249e-14	0.3322	0.0579	5.736	9.6922e-09	1.37793	0.168224
Forced expiratory volume in 1 second (FEV1)	lung_function	28166213	0.0077	0.0409	0.1873	0.8514	-0.1122	0.0772	-1.4537	0.146	1.3724	0.169938
Non-cancer illness code_ self-reported: hypertension	ukbb	ukbb	0.1206	0.031	3.8932	9.8919e-05	0.1811	0.0314	5.7757	7.6614e-09	-1.37112	0.170336
Serum cystatin c	kidney	26831199	-0.1583	0.0656	-2.4138	0.0158	-0.0392	0.057	-0.6871	0.492	-1.37047	0.170539
Forced expiratory volume in 1 second (FEV1)/Forced Vital capacity(FVC)	lung_function	26635082	-0.0692	0.0661	-1.0464	0.2954	0.0569	0.0645	0.8824	0.3775	-1.36538	0.172133
Trunk fat percentage	ukbb	ukbb	0.1504	0.0248	6.0607	1.355e-09	0.2013	0.0287	7.0019	2.5258e-12	-1.34192	0.17962
Diagnoses - main ICD10: T84 Complications of internal orthopaedic prosthetic devices_ implants and grafts	ukbb	ukbb	0.2539	0.0895	2.8378	0.0045	0.0895	0.0842	1.0633	0.2877	1.33787	0.180938
Diagnoses - main ICD10: R35 Polyuria	ukbb	ukbb	0.0648	0.1262	0.5138	0.6074	0.3048	0.1308	2.3306	0.0198	-1.32045	0.186683
Mineral and other dietary supplements: Selenium	ukbb	ukbb	0.2887	0.0856	3.3724	0.0007	0.1387	0.075	1.8499	0.0643	1.318	0.187502
Bilateral oophorectomy (both ovaries removed)	ukbb	ukbb	0.2877	0.065	4.4228	9.7429e-06	0.4121	0.0699	5.8986	3.667e-09	-1.30328	0.19248
Number of days/week of moderate physical activity 10+ minutes	ukbb	ukbb	0.1701	0.0428	3.9748	7.0443e-05	0.2486	0.043	5.7876	7.1387e-09	-1.29389	0.195705
Current employment status: Unable to work because of sickness or disability	ukbb	ukbb	0.5131	0.0461	11.1215	9.8582e-29	0.5971	0.0458	13.0285	8.4301e-39	-1.29264	0.196137
18:2 linoleic acid (LA)	metabolites	27005778	-0.012	0.0924	-0.13	0.8966	0.1588	0.0949	1.6727	0.0944	-1.28952	0.197219
Free cholesterol to esterified cholesterol ratio	metabolites	27005778	-0.0246	0.134	-0.1834	0.8545	0.2768	0.1919	1.4421	0.1493	-1.28773	0.197839
Phenylalanine	metabolites	27005778	0.0248	0.115	0.2154	0.8294	0.2364	0.1175	2.0117	0.0442	-1.28701	0.19809
Offspring birth weight	anthropometric	31043758	-0.0845	0.0475	-1.7764	0.0757	-0.0097	0.0338	-0.2871	0.7741	-1.28306	0.199472
Diagnoses - main ICD10: F31 Bipolar affective disorder	ukbb	ukbb	0.2388	0.1053	2.2671	0.0234	0.0571	0.0947	0.6026	0.5468	1.28301	0.199488
Diagnoses - main ICD10: M54 Dorsalgia	ukbb	ukbb	0.3036	0.0739	4.1095	3.9654e-05	0.4368	0.0739	5.9082	3.4592e-09	-1.27451	0.202481
Diagnoses - main ICD10: K35 Acute appendicitis	ukbb	ukbb	0.0561	0.1191	0.4712	0.6375	0.3185	0.1683	1.892	0.0585	-1.27268	0.203131
Hearing difficulty/problems with background noise	ukbb	ukbb	0.3519	0.0372	9.4561	3.198e-21	0.4168	0.0352	11.8404	2.4143e-32	-1.26723	0.205073
Hip circumference	ukbb	25673412	0.1015	0.0343	2.962	0.0031	0.1561	0.0261	5.9832	2.1877e-09	-1.26679	0.20523
Duration of moderate activity	ukbb	ukbb	0.1204	0.0541	2.2267	0.026	0.212	0.0485	4.3759	1.2094e-05	-1.26072	0.207411
Ever vs never smoked	smoking_behaviour	20418890	0.3584	0.059	6.0703	1.2768e-09	0.2573	0.0544	4.7264	2.2849e-06	1.25978	0.207747
Diagnoses - main ICD10: G56 Mononeuropathies of upper limb	ukbb	ukbb	0.2139	0.0587	3.6438	0.0003	0.3223	0.0644	5.0087	5.4803e-07	-1.244	0.213499
Height; Females at age 10 and males at age 12	anthropometric	23449627	0.002	0.0546	0.0368	0.9706	-0.094	0.0553	-1.7009	0.089	1.23532	0.216711
Arm fat percentage (left)	ukbb	ukbb	0.1802	0.0248	7.2757	3.4456e-13	0.2255	0.0278	8.1142	4.8907e-16	-1.21597	0.223997
Diagnoses - main ICD10: K52 Other non-infective gastro-enteritis and colitis	ukbb	ukbb	0.3432	0.0999	3.4351	0.0006	0.518	0.1045	4.9555	7.2159e-07	-1.20911	0.226621
Ever had stillbirth_ spontaneous miscarriage or termination	ukbb	ukbb	0.5982	0.075	7.9781	1.4865e-15	0.4799	0.0637	7.5301	5.0709e-14	1.20223	0.229275
Heart rate	haemotological	23583979	-0.0276	0.05	-0.5517	0.5812	0.056	0.0484	1.1561	0.2476	-1.20135	0.229616
Light smokers_ at least 100 smokes in lifetime	ukbb	ukbb	0.1277	0.0538	2.3742	0.0176	0.2192	0.0542	4.0426	5.2871e-05	-1.19814	0.230861
Diagnoses - main ICD10: M20 Acquired deformities of fingers and toes	ukbb	ukbb	0.0735	0.064	1.148	0.251	0.1916	0.075	2.5527	0.0107	-1.19783	0.230984
Frequency of heavy DIY in last 4 weeks	ukbb	ukbb	0.3851	0.0888	4.3379	1.4383e-05	0.2457	0.0757	3.2437	0.0012	1.19465	0.232225
Non-cancer illness code_ self-reported: uterine fibroids	ukbb	ukbb	0.1545	0.0861	1.7947	0.0727	0.0133	0.081	0.1637	0.8699	1.19446	0.232299
Inflammatory Bowel Disease (Euro)	autoimmune	26192919	0.071	0.044	1.6134	0.1066	0.1477	0.0468	3.1564	0.0016	-1.19404	0.232463
Own birth weight	anthropometric	31043758	0.017	0.0306	0.5569	0.5776	-0.0335	0.0292	-1.1442	0.2525	1.19395	0.232497
Target heart rate achieved	ukbb	ukbb	-0.3021	0.0899	-3.3614	0.0008	-0.1488	0.092	-1.6175	0.1058	-1.19178	0.233348
Reason for reducing amount of alcohol drunk: Health precaution	ukbb	ukbb	-0.0384	0.0575	-0.6676	0.5044	0.0564	0.055	1.0246	0.3056	-1.19142	0.23349
Diagnoses - main ICD10: N92 Excessive_ frequent and irregular menstruation	ukbb	ukbb	0.2987	0.0777	3.8444	0.0001	0.4377	0.0872	5.019	5.1929e-07	-1.19012	0.234
Illness_ injury_ bereavement_ stress in last 2 years: Death of a close relative	ukbb	ukbb	0.3831	0.0996	3.8448	0.0001	0.5431	0.0909	5.9741	2.3136e-09	-1.18655	0.235404
Chest pain or discomfort	ukbb	ukbb	0.5223	0.0463	11.289	1.4865e-29	0.5978	0.0442	13.5115	1.3374e-41	-1.1795	0.238201
Noisy workplace	ukbb	ukbb	0.3978	0.0566	7.027	2.1099e-12	0.4919	0.0565	8.7134	2.9484e-18	-1.17664	0.239341
Diagnoses - main ICD10: S52 Fracture of forearm	ukbb	ukbb	0.0021	0.0932	0.0225	0.982	0.1567	0.0934	1.6779	0.0934	-1.17169	0.241322
Non-cancer illness code_ self-reported: pneumothorax	ukbb	ukbb	-0.0872	0.1261	-0.6915	0.4893	0.1206	0.1248	0.9662	0.3339	-1.17126	0.241493
Vascular/heart problems diagnosed by doctor: Angina	ukbb	ukbb	0.2767	0.0501	5.5215	3.3618e-08	0.3595	0.0504	7.1316	9.922e-13	-1.16514	0.243963
Non-cancer illness code_ self-reported: angina	ukbb	ukbb	0.2769	0.0485	5.7128	1.1113e-08	0.3572	0.049	7.2938	3.0132e-13	-1.16472	0.244134
Mean Thalamus	brain_volume	25607358	0.0713	0.0834	0.855	0.3926	-0.0658	0.0839	-0.7842	0.4329	1.15892	0.246488
Diagnoses - main ICD10: R31 Unspecified haematuria	ukbb	ukbb	0.0319	0.1073	0.2973	0.7662	0.2372	0.141	1.6821	0.0926	-1.15868	0.246587
Serum total triglycerides	metabolites	27005778	0.0805	0.0829	0.9703	0.3319	0.2067	0.0711	2.9063	0.0037	-1.15553	0.247872
Lung cancer	cancer	27488534	0.1103	0.0663	1.6628	0.0964	0.2178	0.0656	3.3185	0.0009	-1.15258	0.249081
Diagnoses - main ICD10: K30 Dyspepsia	ukbb	ukbb	0.2188	0.1308	1.6724	0.0944	0.4567	0.1607	2.8418	0.0045	-1.14815	0.250907
Acetate	metabolites	27005778	-0.0128	0.1102	-0.1158	0.9078	-0.1892	0.1078	-1.7549	0.0793	1.14428	0.252509
Average weekly fortified wine intake	ukbb	ukbb	-0.0984	0.072	-1.3674	0.1715	-0.2103	0.0665	-3.1617	0.0016	1.1417	0.253577
Diagnoses - main ICD10: R10 Abdominal and pelvic pain	ukbb	ukbb	0.4488	0.0672	6.675	2.4715e-11	0.5589	0.0694	8.0504	8.2517e-16	-1.13971	0.254406
Fractured/broken bones in last 5 years	ukbb	ukbb	0.3258	0.0469	6.9397	3.9289e-12	0.246	0.0524	4.6979	2.6282e-06	1.13476	0.256476
Lung adenocarcinoma	cancer	27488534	0.0329	0.0957	0.3434	0.7313	0.1899	0.1013	1.8748	0.0608	-1.12661	0.259908
Arm fat percentage (right)	ukbb	ukbb	0.1903	0.025	7.6159	2.6193e-14	0.2328	0.0284	8.2108	2.1966e-16	-1.12327	0.261323
Age at last live birth	ukbb	ukbb	-0.2009	0.0461	-4.3537	1.3386e-05	-0.2737	0.0458	-5.9781	2.258e-09	1.12029	0.262592
Non-cancer illness code_ self-reported: hayfever/allergic rhinitis	ukbb	ukbb	-0.0189	0.0519	-0.3647	0.7153	-0.0992	0.0511	-1.942	0.0521	1.1025	0.270243
Snoring	ukbb	ukbb	-0.0615	0.0407	-1.5111	0.1308	-0.1223	0.0373	-3.2815	0.001	1.10132	0.270759
Age started oral contraceptive pill	ukbb	ukbb	-0.3875	0.0527	-7.3578	1.8694e-13	-0.3079	0.0498	-6.176	6.5748e-10	-1.09782	0.272284
Multiple sclerosis	autoimmune	21833088	0.3614	0.1519	2.379	0.0174	0.1582	0.1085	1.4588	0.1446	1.08855	0.276353
Mineral and other dietary supplements: Zinc	ukbb	ukbb	0.2727	0.0666	4.0912	4.2913e-05	0.1727	0.0634	2.7223	0.0065	1.08753	0.276804
Non-cancer illness code_ self-reported: varicose veins	ukbb	ukbb	-0.1418	0.1	-1.4185	0.1561	0.0102	0.098	0.1044	0.9168	-1.0856	0.277654
Exposure to tobacco smoke at home	ukbb	ukbb	0.3817	0.0623	6.1215	9.2684e-10	0.4885	0.0762	6.4069	1.4853e-10	-1.08508	0.277888
Phospholipids in large VLDL	metabolites	27005778	0.0712	0.0841	0.8464	0.3974	0.1957	0.0785	2.4917	0.0127	-1.0822	0.279165
Wheeze or whistling in the chest in last year	ukbb	ukbb	0.4639	0.0366	12.6842	7.2306e-37	0.521	0.0381	13.685	1.2487e-42	-1.08079	0.279789
Total lipids in medium VLDL	metabolites	27005778	0.052	0.0773	0.6735	0.5006	0.1662	0.0725	2.2928	0.0219	-1.07757	0.281225
Average number of methylene groups per a double bond	metabolites	27005778	-0.1109	0.0695	-1.5958	0.1105	0.0059	0.0838	0.0709	0.9435	-1.07284	0.283344
Adiponectin	cardiometabolic	22479202	0.1097	0.0702	1.5633	0.118	0.0055	0.0675	0.0811	0.9354	1.06995	0.28464
Heel bone mineral density (BMD) T-score_ automated	ukbb	ukbb	0.0152	0.0303	0.5001	0.617	-0.0288	0.028	-1.0305	0.3028	1.0665	0.286197
Triglycerides in chylomicrons and largest VLDL particles	metabolites	27005778	0.0879	0.0891	0.9864	0.3239	0.2201	0.0869	2.5333	0.0113	-1.06218	0.288152
Transport type for commuting to job workplace: Public transport	ukbb	ukbb	0.074	0.0568	1.3026	0.1927	-0.0075	0.0517	-0.1442	0.8853	1.06112	0.288636
Primary sclerosing cholangitis	autoimmune	27992413	-0.1392	0.0501	-2.7788	0.0055	-0.0517	0.0655	-0.7899	0.4296	-1.06107	0.288657
Fasting proinsulin	glycemic	20081858	0.2166	0.1014	2.1366	0.0326	0.0728	0.0904	0.805	0.4208	1.05855	0.289804
Fathers age at death	ukbb	27015805	-0.2654	0.0761	-3.4892	0.0005	-0.3605	0.0479	-7.5219	5.3988e-14	1.05761	0.290235
Forced expiratory volume in 1-second (FEV1)_ predicted percentage	ukbb	ukbb	-0.1036	0.0357	-2.9045	0.0037	-0.1564	0.0355	-4.4122	1.0232e-05	1.04874	0.294298
Number of children ever born	reproductive	27798627	0.3174	0.0498	6.3807	1.763e-10	0.2473	0.0446	5.5494	2.8658e-08	1.04858	0.29437
Pack years of smoking PREVIEW ONLY	ukbb	ukbb	0.3069	0.0449	6.8313	8.4124e-12	0.3718	0.0426	8.7347	2.4436e-18	-1.04858	0.294371
Valine	metabolites	27005778	0.0935	0.1009	0.9264	0.3543	-0.0494	0.0918	-0.5387	0.5901	1.04757	0.294838
Leptin_not_adjBMI	hormone	26833098	0.094	0.068	1.3816	0.1671	0.1961	0.0699	2.8047	0.005	-1.04697	0.295112
Types of physical activity in last 4 weeks: Heavy DIY (eg: weeding_ lawn mowing_ carpentry_ digging)	ukbb	ukbb	-0.1199	0.0425	-2.8235	0.0048	-0.1847	0.0454	-4.0668	4.7671e-05	1.04199	0.297415
HOMA-B	glycemic	20081858	-0.0534	0.0672	-0.7952	0.4265	0.0424	0.0651	0.6505	0.5154	-1.02392	0.305873
Serum creatinine	kidney	26831199	-0.0292	0.04	-0.7292	0.4659	0.0288	0.0402	0.7178	0.4729	-1.02274	0.306429
Reason for glasses/contact lenses: For long-sightedness_ i.e. for distance and near_ but particularly for near tasks like reading (called hypermetropia)	ukbb	ukbb	-0.0524	0.0652	-0.8035	0.4217	0.0424	0.0661	0.6411	0.5214	-1.02105	0.307229
Serumurate overweight	uric_acid	25811787	-0.0872	0.0537	-1.6239	0.1044	-0.0089	0.0551	-0.1612	0.872	-1.01768	0.308829
Total cholesterol in medium VLDL	metabolites	27005778	0.067	0.0829	0.809	0.4185	0.1769	0.0694	2.5473	0.0109	-1.01651	0.309385
Number of self-reported non-cancer illnesses	ukbb	ukbb	0.4104	0.0396	10.3664	3.5261e-25	0.465	0.0365	12.7285	4.1048e-37	-1.01382	0.310666
Parents age at death	aging	27015805	-0.2273	0.0854	-2.6631	0.0077	-0.3474	0.0822	-4.2241	2.3994e-05	1.01322	0.310954
Non-cancer illness code_ self-reported: gastro-oesophageal reflux (gord) / gastric reflux	ukbb	ukbb	0.1431	0.0686	2.0861	0.037	0.2393	0.0657	3.6436	0.0003	-1.01277	0.311168
Non-cancer illness code_ self-reported: deep venous thrombosis (dvt)	ukbb	ukbb	0.2527	0.0654	3.8661	0.0001	0.1549	0.0716	2.1623	0.0306	1.00853	0.3132
Peak expiratory flow	lung_function	ukbb	-0.0031	0.0275	-0.1121	0.9108	-0.0899	0.0817	-1.1004	0.2711	1.00691	0.313977
Number of cigarettes currently smoked daily (current cigarette smokers)	ukbb	ukbb	0.0927	0.0768	1.2082	0.227	0.2047	0.0805	2.5412	0.011	-1.00666	0.314097
Concentration of medium VLDL particles	metabolites	27005778	0.0523	0.0719	0.7267	0.4674	0.1523	0.0688	2.215	0.0268	-1.00488	0.314953
Why stopped smoking: Health precaution	ukbb	ukbb	-0.1338	0.0678	-1.9734	0.0485	-0.2275	0.0645	-3.5271	0.0004	1.00129	0.316687
Work/job satisfaction	ukbb	ukbb	0.2847	0.0651	4.3717	1.233e-05	0.3763	0.0643	5.8547	4.7799e-09	-1.00108	0.316789
Relative age voice broke	ukbb	ukbb	-0.013	0.0453	-0.2878	0.7735	-0.0743	0.0415	-1.7918	0.0732	0.997792	0.31838
Non-cancer illness code_ self-reported: vaginal prolapse/uterine prolapse	ukbb	ukbb	-0.0185	0.0876	-0.211	0.8329	0.1081	0.0922	1.1727	0.2409	-0.995444	0.31952
Duration of vigorous activity	ukbb	ukbb	0.0533	0.0502	1.0619	0.2883	0.1258	0.0529	2.3751	0.0175	-0.994135	0.320157
Leg pain on walking	ukbb	ukbb	0.386	0.0522	7.4009	1.353e-13	0.4605	0.0539	8.5446	1.2901e-17	-0.992888	0.320765
Child birth length	anthropometric	25281659	-0.0462	0.0636	-0.7266	0.4675	-0.1327	0.06	-2.213	0.0269	0.989301	0.322516
Mineral and other dietary supplements: Calcium	ukbb	ukbb	0.1239	0.0648	1.9132	0.0557	0.0326	0.0663	0.4916	0.623	0.984815	0.324715
Apolipoprotein A-I	metabolites	27005778	-0.0062	0.0992	-0.0627	0.95	0.1349	0.1045	1.291	0.1967	-0.979274	0.327445
Current employment status: Doing unpaid or voluntary work	ukbb	ukbb	0.0662	0.0748	0.8854	0.3759	-0.0389	0.0773	-0.5041	0.6142	0.977079	0.32853
Non-cancer illness code_ self-reported: eczema/dermatitis	ukbb	ukbb	-0.0466	0.0706	-0.6597	0.5095	0.0555	0.0778	0.7132	0.4757	-0.971843	0.331128
Number of operations_ self-reported	ukbb	ukbb	0.442	0.0407	10.8579	1.8284e-27	0.3835	0.0446	8.5908	8.6369e-18	0.968876	0.332607
Triglycerides in small VLDL	metabolites	27005778	0.078	0.0812	0.9613	0.3364	0.1839	0.0736	2.499	0.0125	-0.966312	0.333888
Phospholipids in medium VLDL	metabolites	27005778	0.106	0.0846	1.2531	0.2102	0.217	0.0778	2.7897	0.0053	-0.965765	0.334162
Diagnoses - main ICD10: D12 Benign neoplasm of colon_ rectum_ anus and anal canal	ukbb	ukbb	0.1616	0.0748	2.1621	0.0306	0.262	0.0723	3.6233	0.0003	-0.965102	0.334494
Concentration of large VLDL particles	metabolites	27005778	0.0642	0.0813	0.7896	0.4297	0.1698	0.0734	2.3135	0.0207	-0.964102	0.334995
Extreme waist-to-hip ratio	anthropometric	23563607	0.0935	0.0769	1.2164	0.2238	0.1982	0.0767	2.5839	0.0098	-0.963985	0.335054
Diagnoses - main ICD10: M23 Internal derangement of knee	ukbb	ukbb	0.1876	0.0826	2.2707	0.0232	0.0799	0.0755	1.0574	0.2904	0.962413	0.335842
Urate	other	23263486	0.0339	0.0361	0.941	0.3467	0.0864	0.0412	2.0986	0.0359	-0.958411	0.337856
Current employment status: Looking after home and/or family	ukbb	ukbb	0.082	0.0886	0.9247	0.3551	-0.0364	0.0864	-0.4213	0.6735	0.956741	0.338698
Leg fat mass (right)	ukbb	ukbb	0.2171	0.0239	9.0848	1.039e-19	0.2522	0.0279	9.029	1.7332e-19	-0.955435	0.339358
Diagnoses - main ICD10: I84 Haemorrhoids	ukbb	ukbb	0.1206	0.0695	1.7365	0.0825	0.2186	0.0756	2.8933	0.0038	-0.954312	0.339926
Fathers age at death	ukbb	ukbb	-0.2502	0.0516	-4.8464	1.2572e-06	-0.3335	0.0705	-4.7289	2.2569e-06	0.953461	0.340357
Exposure to tobacco smoke outside home	ukbb	ukbb	0.4359	0.0435	10.0186	1.2624e-23	0.4984	0.0493	10.1103	4.9741e-24	-0.950606	0.341805
Pack years adult smoking as proportion of life span exposed to smoking PREVIEW ONLY	ukbb	ukbb	0.331	0.0427	7.7425	9.7483e-15	0.3879	0.0422	9.1963	3.705e-20	-0.94779	0.343236
Headaches for 3+ months	ukbb	ukbb	0.2764	0.0681	4.0581	4.9465e-05	0.1847	0.0699	2.6422	0.0082	0.939655	0.347395
Reason for glasses/contact lenses: For short-sightedness_ i.e. only or mainly for distance viewing such as driving_ cinema etc (called myopia)	ukbb	ukbb	-0.059	0.0476	-1.2386	0.2155	-0.1229	0.0491	-2.5026	0.0123	0.934409	0.350093
Concentration of chylomicrons and largest VLDL particles	metabolites	27005778	0.0619	0.0794	0.7795	0.4357	0.1647	0.0768	2.1441	0.032	-0.930608	0.352056
Fractured bone site(s): Ankle	ukbb	ukbb	0.2816	0.0887	3.1768	0.0015	0.1704	0.0803	2.1225	0.0338	0.929388	0.352688
Medication for cholesterol_ blood pressure or diabetes: None of the above	ukbb	ukbb	-0.1013	0.0412	-2.4606	0.0139	-0.1555	0.0414	-3.7588	0.0002	0.927968	0.353424
Non-cancer illness code_ self-reported: emphysema/chronic bronchitis	ukbb	ukbb	0.5654	0.0756	7.4834	7.2448e-14	0.4669	0.075	6.2233	4.8672e-10	0.92496	0.354987
Non-cancer illness code_ self-reported: enlarged prostate	ukbb	ukbb	-0.1188	0.0941	-1.2623	0.2068	-0.007	0.0761	-0.0924	0.9264	-0.923809	0.355586
Financial situation satisfaction	ukbb	ukbb	0.5017	0.0515	9.7314	2.2156e-22	0.5681	0.0511	11.1103	1.1176e-28	-0.915235	0.360068
Mean diameter for VLDL particles	metabolites	27005778	0.0042	0.0754	0.0555	0.9557	0.1011	0.0761	1.3291	0.1838	-0.904527	0.365716
Former alcohol drinker	ukbb	ukbb	0.3634	0.0786	4.6235	3.7725e-06	0.2638	0.0776	3.3987	0.0007	0.901746	0.367192
Leg fat mass (left)	ukbb	ukbb	0.2151	0.0241	8.9345	4.0905e-19	0.2483	0.0279	8.9117	5.0265e-19	-0.90052	0.367844
Concentration of small LDL particles	metabolites	27005778	0.0303	0.1009	0.3	0.7641	0.1572	0.0995	1.5805	0.114	-0.895506	0.370517
Autism spectrum disorder	psychiatric	ukbb	0.163	0.0631	2.5836	0.0098	0.0863	0.058	1.4887	0.1366	0.894914	0.370833
Serum creatinine (non-diabetes)	kidney	26831199	-0.0398	0.0414	-0.9609	0.3366	0.0126	0.0417	0.3029	0.762	-0.891749	0.372528
Non-cancer illness code_ self-reported: back problem	ukbb	ukbb	0.3947	0.1058	3.7307	0.0002	0.2679	0.0952	2.8138	0.0049	0.890913	0.372976
Sleep duration	ukbb	ukbb	-0.2104	0.0309	-6.8206	9.0642e-12	-0.169	0.0349	-4.8396	1.3008e-06	-0.888154	0.374458
Relative age of first facial hair	ukbb	ukbb	0.0049	0.0388	0.1267	0.8992	-0.0429	0.0375	-1.1455	0.252	0.88584	0.375704
Triglycerides in medium VLDL	metabolites	27005778	0.1213	0.0871	1.3928	0.1637	0.2296	0.0868	2.6448	0.0082	-0.880731	0.378463
Free cholesterol in medium VLDL	metabolites	27005778	0.1089	0.0841	1.2948	0.1954	0.2094	0.0776	2.6992	0.007	-0.878255	0.379806
Tobacco smoking: Ex-smoker	ukbb	ukbb	0.3812	0.0548	6.9503	3.6441e-12	0.3108	0.0593	5.2416	1.5919e-07	0.871896	0.383265
Concentration of small VLDL particles	metabolites	27005778	0.0743	0.0768	0.9673	0.3334	0.1651	0.0706	2.3387	0.0194	-0.870401	0.384081
Cholesterol esters in medium VLDL	metabolites	27005778	0.0677	0.0796	0.8507	0.3949	0.1589	0.0682	2.3289	0.0199	-0.870056	0.38427
FEV1/FVC	lung_function	ukbb	0.0121	0.0269	0.4506	0.6523	0.062	0.0512	1.2121	0.2255	-0.862778	0.388259
Childhood IQ	education	23358156	-0.0556	0.0763	-0.7288	0.4661	-0.148	0.0761	-1.9443	0.0519	0.857436	0.391204
Diagnoses - main ICD10: M17 Gonarthrosis [arthrosis of knee]	ukbb	ukbb	0.2166	0.0585	3.7049	0.0002	0.2882	0.0599	4.8135	1.4831e-06	-0.855157	0.392464
Platelet count	haemotological	22139419	-0.0171	0.0446	-0.3843	0.7007	0.038	0.0467	0.8136	0.4159	-0.853259	0.393516
Non-cancer illness code_ self-reported: osteoarthritis	ukbb	ukbb	0.2288	0.0562	4.0721	4.6596e-05	0.2942	0.0529	5.5624	2.6606e-08	-0.847363	0.396793
Friendships satisfaction	ukbb	ukbb	0.3352	0.0503	6.6699	2.56e-11	0.3942	0.0486	8.1162	4.812e-16	-0.843542	0.398926
Non-accidental death in close genetic family	ukbb	ukbb	0.2376	0.0849	2.7997	0.0051	0.1285	0.0984	1.306	0.1915	0.839465	0.401208
Diagnoses - main ICD10: R14 Flatulence and related conditions	ukbb	ukbb	0.0501	0.1082	0.4628	0.6435	-0.0765	0.1054	-0.7251	0.4684	0.838128	0.401959
Impedance of arm (left)	ukbb	ukbb	-0.1894	0.0276	-6.8677	6.5226e-12	-0.1575	0.0264	-5.9603	2.5185e-09	-0.835227	0.40359
Diagnoses - main ICD10: K20 Oesophagitis	ukbb	ukbb	0.24	0.1521	1.5783	0.1145	0.4474	0.1965	2.2771	0.0228	-0.834645	0.403917
Illnesses of siblings: High blood pressure	ukbb	ukbb	0.2432	0.0517	4.7031	2.562e-06	0.1837	0.0491	3.7422	0.0002	0.834501	0.403999
Number of unsuccessful stop-smoking attempts	ukbb	ukbb	0.3229	0.0679	4.7576	1.9588e-06	0.2478	0.0597	4.1522	3.2931e-05	0.830633	0.406181
Lumbar spine bone mineral density	bone	22504420	0.0025	0.0493	0.0499	0.9602	-0.0534	0.0459	-1.1644	0.2442	0.829876	0.406609
Types of physical activity in last 4 weeks: Light DIY (eg: pruning_ watering the lawn)	ukbb	ukbb	-0.0393	0.0409	-0.9611	0.3365	-0.0872	0.0408	-2.1376	0.0326	0.829141	0.407025
Weight	ukbb	ukbb	0.1968	0.0235	8.3857	5.0437e-17	0.168	0.0256	6.5712	4.9905e-11	0.828761	0.40724
Non-cancer illness code_ self-reported: retinal detachment	ukbb	ukbb	-0.0459	0.1065	-0.4308	0.6666	-0.1766	0.1178	-1.4996	0.1337	0.823021	0.410496
Illnesses of siblings: None of the above (group 2)	ukbb	ukbb	-0.6324	0.0894	-7.0712	1.5365e-12	-0.7428	0.1013	-7.3336	2.2411e-13	0.817127	0.413856
Diagnoses - main ICD10: K62 Other diseases of anus and rectum	ukbb	ukbb	0.3473	0.1117	3.1101	0.0019	0.4757	0.1117	4.2587	2.0564e-05	-0.812825	0.416319
Diagnoses - main ICD10: J33 Nasal polyp	ukbb	ukbb	-0.0597	0.1232	-0.4845	0.628	0.0802	0.1203	0.667	0.5048	-0.812462	0.416527
Omega-3 fatty acids	metabolites	27005778	0.1757	0.0919	1.9124	0.0558	0.0719	0.0897	0.8018	0.4227	0.808285	0.418926
Mouth/teeth dental problems: Dentures	ukbb	ukbb	0.1942	0.0373	5.2045	1.9451e-07	0.236	0.0365	6.464	1.02e-10	-0.800957	0.423156
Ratio of bisallylic groups to double bonds	metabolites	27005778	0.0843	0.0564	1.4948	0.135	0.0134	0.0685	0.1951	0.8453	0.799043	0.424265
Illness_ injury_ bereavement_ stress in last 2 years: Serious illness_ injury or assault to yourself	ukbb	ukbb	0.6588	0.0616	10.6955	1.068e-26	0.591	0.0584	10.1201	4.5009e-24	0.798747	0.424437
Smoking Cessation	smoking_behaviour	30617275	-0.445	0.1545	-2.8799	0.004	-0.2769	0.144	-1.9234	0.0544	-0.795921	0.426078
Own birth weight	anthropometric	31043758	0.0088	0.0311	0.2822	0.7778	-0.0252	0.0293	-0.8575	0.3912	0.795727	0.426191
Triglycerides in very small VLDL	metabolites	27005778	0.0773	0.0815	0.9488	0.3427	0.1641	0.0726	2.2613	0.0237	-0.79526	0.426462
Total lipids in small VLDL	metabolites	27005778	0.0827	0.0782	1.0577	0.2902	0.1674	0.0727	2.3024	0.0213	-0.79327	0.427621
Impedance of arm (right)	ukbb	ukbb	-0.1664	0.0276	-6.0349	1.5909e-09	-0.1365	0.0257	-5.3066	1.1166e-07	-0.792836	0.427874
Non-cancer illness code_ self-reported: psoriasis	ukbb	ukbb	0.2677	0.091	2.9402	0.0033	0.1705	0.0849	2.0088	0.0446	0.781006	0.434799
Duration of other exercises	ukbb	ukbb	-0.0899	0.0731	-1.2301	0.2187	-0.0101	0.0714	-0.1415	0.8875	-0.780944	0.434835
Total lipids in very large HDL	metabolites	27005778	-0.0917	0.113	-0.8116	0.417	0.0308	0.1092	0.2826	0.7775	-0.779549	0.435656
Pain type(s) experienced in last month: Back pain	ukbb	ukbb	0.4017	0.0436	9.2095	3.2769e-20	0.4479	0.0404	11.0833	1.5125e-28	-0.777254	0.437009
Vitamin and mineral supplements: None of the above	ukbb	ukbb	-0.1433	0.0445	-3.2179	0.0013	-0.1929	0.0461	-4.185	2.8521e-05	0.774107	0.438868
FEV1/FVC	lung_function	ukbb	0.0136	0.0264	0.5155	0.6062	0.0425	0.0264	1.6079	0.1079	-0.774068	0.438891
Non-cancer illness code_ self-reported: hyperthyroidism/thyrotoxicosis	ukbb	ukbb	0.1683	0.0792	2.125	0.0336	0.0801	0.0839	0.9551	0.3395	0.764451	0.444599
Father still alive	ukbb	ukbb	0.093	0.0849	1.096	0.2731	-0.0031	0.0935	-0.0337	0.9731	0.760921	0.446704
Forced expiratory volume in 1-second (FEV1)_ predicted	ukbb	ukbb	-0.0343	0.036	-0.9533	0.3404	-0.0725	0.0353	-2.0553	0.0398	0.757649	0.448661
Diagnoses - main ICD10: E04 Other non-toxic goitre	ukbb	ukbb	-0.0334	0.0986	-0.3389	0.7347	0.0718	0.0979	0.7336	0.4632	-0.757121	0.448977
Potassium in urine	ukbb	ukbb	0.0219	0.0375	0.5828	0.56	0.0633	0.0399	1.5846	0.1131	-0.756076	0.449603
Lung cancer (all)	cancer	24880342	0.1364	0.0725	1.8825	0.0598	0.2135	0.0718	2.9722	0.003	-0.75561	0.449883
Maternal smoking around birth	ukbb	ukbb	0.3871	0.0399	9.7137	2.6365e-22	0.3442	0.0406	8.4843	2.1696e-17	0.753633	0.45107
Non-cancer illness code_ self-reported: vitiligo	ukbb	ukbb	0.0255	0.1503	0.1696	0.8653	0.2109	0.195	1.0813	0.2796	-0.753042	0.451425
Non-cancer illness code_ self-reported: rheumatoid arthritis	ukbb	ukbb	0.2092	0.0983	2.1274	0.0334	0.3124	0.0979	3.1905	0.0014	-0.743866	0.456957
Maximum workload during fitness test	ukbb	ukbb	-0.2343	0.0858	-2.7313	0.0063	-0.3308	0.0985	-3.3576	0.0008	0.738734	0.460068
Types of transport used (excluding work): Public transport	ukbb	ukbb	0.0673	0.0513	1.3111	0.1898	0.1198	0.0492	2.4351	0.0149	-0.738607	0.460146
Diagnoses - main ICD10: K22 Other diseases of oesophagus	ukbb	ukbb	0.1917	0.0967	1.9827	0.0474	0.0909	0.0971	0.9368	0.3488	0.735565	0.461996
Hearing aid user	ukbb	ukbb	0.1403	0.0679	2.0666	0.0388	0.0702	0.0673	1.0422	0.2973	0.73325	0.463406
Heel bone mineral density (BMD) T-score_ automated (left)	ukbb	ukbb	0.0485	0.0323	1.5047	0.1324	0.0161	0.0302	0.5331	0.5939	0.732715	0.463732
Phospholipids in small VLDL	metabolites	27005778	0.0972	0.0841	1.1565	0.2475	0.1789	0.074	2.4167	0.0157	-0.729324	0.465803
Cough on most days	ukbb	ukbb	0.3554	0.0703	5.0526	4.3577e-07	0.4232	0.0613	6.9091	4.8772e-12	-0.726901	0.467286
Diagnoses - main ICD10: C50 Malignant neoplasm of breast	ukbb	ukbb	0.0764	0.0686	1.1133	0.2656	1.7035e-05	0.0796	0.0002	0.9998	0.726893	0.467292
Blood clot_ DVT_ bronchitis_ emphysema_ asthma_ rhinitis_ eczema_ allergy diagnosed by doctor: Blood clot in the leg (DVT)	ukbb	ukbb	0.2536	0.0673	3.7662	0.0002	0.1816	0.0732	2.4799	0.0131	0.724083	0.469015
Asthma	autoimmune	17611496	0.1649	0.0879	1.8767	0.0606	0.2498	0.0792	3.1562	0.0016	-0.71756	0.473028
Why stopped smoking: Doctors advice	ukbb	ukbb	0.2973	0.1092	2.7225	0.0065	0.4062	0.1075	3.777	0.0002	-0.710674	0.477286
Neo-openness to experience	personality	21173776	0.3508	0.0965	3.6356	0.0003	0.253	0.1002	2.5261	0.0115	0.703028	0.482038
Diagnoses - main ICD10: N19 Unspecified renal failure	ukbb	ukbb	-0.0562	0.1183	-0.4754	0.6345	-0.1731	0.1179	-1.4684	0.142	0.699921	0.483977
Diagnoses - main ICD10: M67 Other disorders of synovium and tendon	ukbb	ukbb	0.5416	0.1989	2.7223	0.0065	0.3611	0.1652	2.1862	0.0288	0.698102	0.485113
Adopted as a child	ukbb	ukbb	0.4687	0.0977	4.7984	1.5996e-06	0.3711	0.1006	3.6897	0.0002	0.695978	0.486442
Diagnoses - main ICD10: I83 Varicose veins of lower extremities	ukbb	ukbb	0.0367	0.0512	0.7165	0.4737	0.0883	0.0539	1.6385	0.1013	-0.694095	0.487623
Total lipids in large VLDL	metabolites	27005778	0.0584	0.0797	0.7325	0.4639	0.1353	0.0774	1.7476	0.0805	-0.692179	0.488825
Triglycerides in large VLDL	metabolites	27005778	0.0838	0.0842	0.9954	0.3195	0.1634	0.0785	2.0826	0.0373	-0.691471	0.489269
Forced expiratory volume in 1 second (FEV1)	lung_function	21946350	-0.143	0.0893	-1.6007	0.1095	-0.0761	0.0391	-1.9477	0.0514	-0.68626	0.492549
Tinnitus: Yes_ but not now_ but have in the past	ukbb	ukbb	0.4442	0.0936	4.7459	2.0763e-06	0.537	0.0982	5.466	4.6033e-08	-0.684053	0.493942
Mouth/teeth dental problems: Bleeding gums	ukbb	ukbb	0.2367	0.0473	5.0036	5.6269e-07	0.1902	0.049	3.8787	0.0001	0.682769	0.494753
Diagnoses - main ICD10: I25 Chronic ischaemic heart disease	ukbb	ukbb	0.1484	0.0516	2.8742	0.0041	0.1986	0.0528	3.7604	0.0002	-0.67997	0.496524
Number of days/week walked 10+ minutes	ukbb	ukbb	0.0501	0.0391	1.2807	0.2003	0.0892	0.0425	2.1003	0.0357	-0.677057	0.49837
Diagnoses - main ICD10: I10 Essential (primary) hypertension	ukbb	ukbb	0.1997	0.1504	1.3278	0.1842	0.3463	0.1561	2.2177	0.0266	-0.676306	0.498846
Total lipids in small LDL	metabolites	27005778	0.0509	0.1072	0.4749	0.6349	0.1522	0.1049	1.4511	0.1467	-0.675396	0.499424
Urinary albumin-to-creatinine ratio	kidney	26631737	-0.0164	0.0812	-0.2013	0.8405	0.0628	0.0867	0.7237	0.4693	-0.66674	0.504938
Total lipids in small HDL	metabolites	27005778	0.0942	0.1101	0.8556	0.3922	0.2042	0.1229	1.6607	0.0968	-0.666649	0.504996
Doctor diagnosed asthma	ukbb	ukbb	0.15	0.0669	2.2435	0.0249	0.2093	0.0587	3.5621	0.0004	-0.66628	0.505232
Non-cancer illness code_ self-reported: ankylosing spondylitis	ukbb	ukbb	0.1895	0.1868	1.0147	0.3103	0.3739	0.2045	1.8284	0.0675	-0.665767	0.50556
Illnesses of father: None of the above (group 2)	ukbb	ukbb	-0.2894	0.0771	-3.7539	0.0002	-0.3633	0.0805	-4.5161	6.3001e-06	0.662983	0.507342
Cancer code_ self-reported: malignant melanoma	ukbb	ukbb	-0.0257	0.0959	-0.268	0.7887	0.0595	0.0862	0.69	0.4902	-0.660738	0.50878
Difference in height between adolescence and adulthood; age 14	anthropometric	23449627	-0.1495	0.0947	-1.5785	0.1144	-0.0652	0.0857	-0.7606	0.4469	-0.660034	0.509232
Forced expiratory volume in 1 second	lung_function	ukbb	-0.0203	0.0474	-0.4286	0.6682	-0.0622	0.0426	-1.4598	0.1443	0.657461	0.510885
Diagnoses - main ICD10: M24 Other specific joint derangements	ukbb	ukbb	0.3803	0.132	2.8817	0.004	0.2646	0.1164	2.2724	0.0231	0.657419	0.510912
Idiopathic pulmonary fibrosis	lung_function	29066090	-0.0843	0.166	-0.508	0.6115	0.0554	0.1356	0.4082	0.6832	-0.651756	0.514559
Frequency of light DIY in last 4 weeks	ukbb	ukbb	0.1258	0.0708	1.777	0.0756	0.0628	0.0664	0.9459	0.3442	0.64905	0.516306
Type 2 Diabetes	glycemic	22885922	0.0427	0.0543	0.7863	0.4317	0.0914	0.0522	1.7506	0.08	-0.646562	0.517916
Illness_ injury_ bereavement_ stress in last 2 years: Marital separation/divorce	ukbb	ukbb	0.5541	0.129	4.2961	1.7385e-05	0.6795	0.1469	4.6266	3.7169e-06	-0.641429	0.521244
Whole body fat mass	ukbb	ukbb	0.1906	0.0238	8.0202	1.0561e-15	0.214	0.0277	7.7288	1.0856e-14	-0.64074	0.521692
Non-cancer illness code_ self-reported: pulmonary embolism +/- dvt	ukbb	ukbb	0.4446	0.0984	4.5199	6.1882e-06	0.3604	0.0871	4.1365	3.5262e-05	0.640736	0.521694
ICV	brain_volume	25607358	-0.0959	0.0936	-1.0244	0.3056	-0.0099	0.0964	-0.1024	0.9185	-0.640048	0.522141
Diagnoses - main ICD10: O75 Other complications of labour and delivery_ not elsewhere classified	ukbb	ukbb	0.0659	0.1282	0.514	0.6073	-0.0442	0.1172	-0.3772	0.706	0.633858	0.526174
Body mass index (BMI)	ukbb	ukbb	0.232	0.025	9.2792	1.7068e-20	0.2553	0.027	9.4599	3.0829e-21	-0.633208	0.526598
Pulse wave reflection index	ukbb	ukbb	0.0624	0.0592	1.053	0.2923	0.113	0.0546	2.0701	0.0384	-0.628302	0.529806
Triglycerides in small HDL	metabolites	27005778	0.087	0.1061	0.8196	0.4124	0.1777	0.0981	1.8112	0.0701	-0.627673	0.530218
Time spent driving	ukbb	ukbb	-0.0538	0.0459	-1.172	0.2412	-0.0932	0.0431	-2.1641	0.0305	0.625758	0.531474
Diagnoses - main ICD10: N20 Calculus of kidney and ureter	ukbb	ukbb	0.1795	0.0751	2.3894	0.0169	0.1108	0.0802	1.381	0.1673	0.625268	0.531795
Vitamin and mineral supplements: Vitamin E	ukbb	ukbb	0.4094	0.0893	4.5861	4.5153e-06	0.3345	0.0815	4.104	4.061e-05	0.619522	0.535573
Non-cancer illness code_ self-reported: hypopituitarism	ukbb	ukbb	0.0638	0.1629	0.3916	0.6954	0.2117	0.1762	1.2017	0.2295	-0.616342	0.537669
Fractured bone site(s): Other bones	ukbb	ukbb	0.4448	0.0746	5.9663	2.4264e-09	0.3807	0.0728	5.2301	1.6943e-07	0.614955	0.538585
Trunk fat mass	ukbb	ukbb	0.172	0.0236	7.2818	3.2928e-13	0.1944	0.0278	6.986	2.829e-12	-0.614264	0.539041
No-wear time bias adjusted acceleration standard deviation	ukbb	ukbb	-0.2053	0.0479	-4.2857	1.822e-05	-0.2506	0.0566	-4.4249	9.6509e-06	0.610938	0.541241
Frequency of other exercises in last 4 weeks	ukbb	ukbb	0.1575	0.0682	2.3098	0.0209	0.0984	0.0687	1.4325	0.152	0.610515	0.541521
Leptin_adjBMI	hormone	26833098	0.0205	0.0716	0.286	0.7749	0.0813	0.07	1.1628	0.2449	-0.607194	0.543722
Eczema	autoimmune	26482879	0.0315	0.079	0.3988	0.69	0.097	0.0743	1.306	0.1916	-0.603963	0.545868
Alanine	metabolites	27005778	0.0994	0.0858	1.159	0.2465	0.0282	0.0814	0.3469	0.7286	0.602016	0.547163
Medication for cholesterol_ blood pressure_ diabetes_ or take exogenous hormones: Hormone replacement therapy	ukbb	ukbb	0.359	0.0733	4.8989	9.6384e-07	0.2969	0.0726	4.0889	4.3341e-05	0.60193	0.54722
Illnesses of father: Prostate cancer	ukbb	ukbb	0.1127	0.0765	1.4726	0.1409	0.0482	0.0759	0.6355	0.5251	0.598531	0.549486
Glucose	metabolites	27005778	0.1196	0.0837	1.4301	0.1527	0.0488	0.0839	0.5815	0.5609	0.597412	0.550232
Used an inhaler for chest within last hour	ukbb	ukbb	0.2126	0.1091	1.9489	0.0513	0.309	0.1197	2.5818	0.0098	-0.59521	0.551703
Triglycerides in very large HDL	metabolites	27005778	0.0655	0.0905	0.7231	0.4696	0.141	0.089	1.5845	0.1131	-0.594816	0.551967
Tinnitus: Yes_ now some of the time	ukbb	ukbb	0.3785	0.1423	2.6596	0.0078	0.2618	0.136	1.9249	0.0542	0.592873	0.553266
Non-cancer illness code_ self-reported: kidney stone/ureter stone/bladder stone	ukbb	ukbb	0.298	0.0758	3.9288	8.5374e-05	0.2372	0.0696	3.41	0.0006	0.590826	0.554637
Knee pain for 3+ months	ukbb	ukbb	0.4136	0.0979	4.2233	2.4071e-05	0.3359	0.088	3.8147	0.0001	0.590258	0.555018
Non-cancer illness code_ self-reported: gout	ukbb	ukbb	0.0509	0.0485	1.0496	0.2939	0.0914	0.0486	1.8801	0.0601	-0.589862	0.555283
Total cholesterol in small LDL	metabolites	27005778	0.0214	0.1153	0.1857	0.8527	0.1147	0.109	1.0528	0.2924	-0.588025	0.556515
HOMA-IR	glycemic	20081858	0.0451	0.073	0.6171	0.5372	0.1039	0.0692	1.5021	0.1331	-0.584572	0.558836
Time from waking to first cigarette	ukbb	ukbb	-0.061	0.0852	-0.7159	0.4741	-0.1333	0.0898	-1.4852	0.1375	0.58407	0.559173
Apolipoprotein B	metabolites	27005778	0.0842	0.1077	0.7825	0.4339	0.1683	0.0975	1.7265	0.0843	-0.578892	0.562662
Started insulin within one year diagnosis of diabetes	ukbb	ukbb	-0.0998	0.0829	-1.2038	0.2287	-0.0348	0.0767	-0.4537	0.65	-0.57553	0.564933
Triglycerides in very large VLDL	metabolites	27005778	0.0847	0.0747	1.133	0.2572	0.1451	0.0738	1.9665	0.0492	-0.575198	0.565157
Diagnoses - main ICD10: Z09 Follow-up examination after treatment for conditions other than malignant neoplasms	ukbb	ukbb	0.3557	0.1364	2.6079	0.0091	0.4687	0.1414	3.3148	0.0009	-0.575163	0.565181
Non-cancer illness code_ self-reported: crohns disease	ukbb	ukbb	0.1433	0.0953	1.5034	0.1327	0.2211	0.0961	2.3014	0.0214	-0.574842	0.565398
Diagnoses - main ICD10: M70 Soft tissue disorders related to use_ overuse and pressure	ukbb	ukbb	0.1351	0.1021	1.3236	0.1856	0.2198	0.1067	2.0597	0.0394	-0.573538	0.56628
Ratio of bisallylic groups to total fatty acids	metabolites	27005778	0.0581	0.0562	1.0338	0.3012	0.005	0.0739	0.0676	0.9461	0.571939	0.567363
Triglycerides in IDL	metabolites	27005778	0.0603	0.0911	0.6617	0.5081	0.1301	0.0829	1.5702	0.1164	-0.566682	0.57093
Age of first birth	reproductive	27798627	-0.366	0.041	-8.9303	4.2478e-19	-0.3977	0.0388	-10.2612	1.0535e-24	0.561573	0.574407
Systolic blood pressure_ automated reading	ukbb	ukbb	-0.0061	0.0298	-0.2039	0.8384	0.0174	0.0297	0.587	0.5572	-0.558554	0.576466
Comparative body size at age 10	ukbb	ukbb	0.0126	0.0273	0.4616	0.6444	-0.0103	0.0308	-0.3344	0.7381	0.556401	0.577937
Total lipids in very large VLDL	metabolites	27005778	0.0836	0.0736	1.1366	0.2557	0.1424	0.0759	1.8747	0.0608	-0.55616	0.578101
Sleep duration	ukbb	27494321	-0.1828	0.0535	-3.4145	0.0006	-0.1411	0.0526	-2.6817	0.0073	-0.555802	0.578346
Duration of strenuous sports	ukbb	ukbb	0.0456	0.1073	0.425	0.6709	0.1299	0.108	1.2025	0.2292	-0.553728	0.579765
Illness_ injury_ bereavement_ stress in last 2 years: Financial difficulties	ukbb	ukbb	0.663	0.0422	15.7155	1.184e-55	0.6302	0.0417	15.1077	1.4398e-51	0.552865	0.580356
Reason for glasses/contact lenses: For astigmatism	ukbb	ukbb	0.0721	0.0653	1.1046	0.2693	0.0194	0.0705	0.2751	0.7832	0.548413	0.583408
Vitamin and mineral supplements: Vitamin B	ukbb	ukbb	0.4084	0.0725	5.6344	1.7565e-08	0.4693	0.0843	5.5684	2.5706e-08	-0.547722	0.583883
Diagnoses - main ICD10: H25 Senile cataract	ukbb	ukbb	0.0015	0.1132	0.0132	0.9895	-0.0927	0.1303	-0.7111	0.477	0.545756	0.585234
Hair/balding pattern: Pattern 4	ukbb	ukbb	-0.0671	0.0336	-1.9952	0.046	-0.0415	0.0332	-1.2472	0.2123	-0.541964	0.587843
Forced Vital capacity(FVC)	lung_function	26635082	0.0043	0.0544	0.0797	0.9365	-0.0362	0.0513	-0.7049	0.4809	0.541637	0.588069
Mothers age at death	ukbb	ukbb	-0.4211	0.0643	-6.5494	5.7776e-11	-0.3709	0.0673	-5.5067	3.6565e-08	-0.539324	0.589663
Tinnitus: Yes_ now most or all of the time	ukbb	ukbb	0.1571	0.0646	2.43	0.0151	0.2058	0.0635	3.2432	0.0012	-0.537624	0.590837
Chronic Kidney Disease	kidney	26831199	0.0437	0.0924	0.473	0.6362	-0.0235	0.0844	-0.2786	0.7806	0.53698	0.591282
Number of days/week of vigorous physical activity 10+ minutes	ukbb	ukbb	0.0936	0.0429	2.1829	0.029	0.127	0.0453	2.8028	0.0051	-0.535343	0.592413
Neo-conscientiousness	personality	21173776	-0.2749	0.1178	-2.3341	0.0196	-0.1826	0.1263	-1.4454	0.1484	-0.534424	0.593048
Non-cancer illness code_ self-reported: diverticular disease/diverticulitis	ukbb	ukbb	0.1904	0.0602	3.1605	0.0016	0.2371	0.0639	3.7109	0.0002	-0.531946	0.594764
Mean Hippocampus	brain_volume	25607358	-0.0238	0.1019	-0.2337	0.8152	-0.0949	0.0868	-1.0937	0.2741	0.531162	0.595307
Cigarettes Per Day	smoking_behaviour	30617275	0.0764	0.0682	1.1208	0.2624	0.0258	0.0668	0.3868	0.6989	0.53004	0.596084
Number of trend entries	ukbb	ukbb	-0.2703	0.1039	-2.6013	0.0093	-0.3538	0.1185	-2.9865	0.0028	0.529826	0.596233
Underlying (primary) cause of death: ICD10: E85.4 Organ-limited amyloidosis	ukbb	ukbb	0.0131	0.1829	0.0718	0.9428	0.1533	0.1927	0.7956	0.4262	-0.527703	0.597705
Concentration of very large VLDL particles	metabolites	27005778	0.1279	0.0812	1.574	0.1155	0.188	0.081	2.3214	0.0203	-0.524008	0.600273
Description of average fatty acid chain length; not actual carbon number	metabolites	27005778	-0.1585	0.1005	-1.5777	0.1146	-0.0812	0.1094	-0.7422	0.4579	-0.520346	0.602823
Insomnia	sleeping	28604731	0.4142	0.0579	7.149	8.7428e-13	0.4556	0.0547	8.3265	8.3233e-17	-0.519759	0.603232
Alzheimers disease	neurological	24162737	-0.1577	0.0903	-1.7464	0.0807	-0.0947	0.0824	-1.15	0.2502	-0.515358	0.606303
Concentration of medium LDL particles	metabolites	27005778	0.0317	0.1118	0.2831	0.7771	0.1117	0.108	1.0347	0.3008	-0.514651	0.606797
Forced expiratory volume in 1 second (FEV1)	lung_function	26635082	-0.0423	0.0591	-0.7156	0.4742	-0.0018	0.053	-0.0342	0.9727	-0.510179	0.609926
Phospholipids in very large HDL	metabolites	27005778	-0.0883	0.0898	-0.9825	0.3258	-0.024	0.0893	-0.2692	0.7878	-0.507725	0.611646
Diagnoses - main ICD10: J44 Other chronic obstructive pulmonary disease	ukbb	ukbb	0.3788	0.1084	3.4957	0.0005	0.4577	0.1115	4.1045	4.0511e-05	-0.507369	0.611896
Peak expiratory flow	lung_function	ukbb	-0.0367	0.0817	-0.4499	0.6528	-0.0807	0.0295	-2.737	0.0062	0.506546	0.612473
Home area population density - urban or rural: Scotland - Large Urban Area	ukbb	ukbb	-0.31	0.0892	-3.4765	0.0005	-0.2421	0.1004	-2.4111	0.0159	-0.50558	0.613151
Free cholesterol in small VLDL	metabolites	27005778	0.105	0.086	1.222	0.2217	0.1624	0.0762	2.1313	0.0331	-0.499557	0.617387
Diagnoses - main ICD10: J22 Unspecified acute lower respiratory infection	ukbb	ukbb	0.4106	0.1655	2.481	0.0131	0.3055	0.1315	2.3232	0.0202	0.497203	0.619046
Pack Years	smoking_behaviour	30617275	0.1967	0.1601	1.2289	0.2191	0.3199	0.1915	1.6705	0.0948	-0.493574	0.621607
Mouth/teeth dental problems: Toothache	ukbb	ukbb	0.4098	0.079	5.1864	2.1442e-07	0.4649	0.0809	5.7454	9.1727e-09	-0.48729	0.626053
2hr glucose adjusted for BMI	glycemic	20081857	0.0747	0.0913	0.8183	0.4132	0.0124	0.0903	0.1376	0.8905	0.485155	0.627566
Transport type for commuting to job workplace: Car/motor vehicle	ukbb	ukbb	-0.0273	0.0588	-0.4637	0.6428	0.0134	0.0603	0.223	0.8235	-0.48324	0.628925
Urinary albumin-to-creatinine ratio (non-diabetes)	kidney	26631737	-0.0331	0.0868	-0.3813	0.703	0.0256	0.085	0.3015	0.763	-0.483177	0.62897
Blood clot_ DVT_ bronchitis_ emphysema_ asthma_ rhinitis_ eczema_ allergy diagnosed by doctor: Blood clot in the lung	ukbb	ukbb	0.4036	0.0913	4.4194	9.8992e-06	0.3437	0.0847	4.0591	4.9262e-05	0.480977	0.630533
Total lipids in medium LDL	metabolites	27005778	0.0305	0.1108	0.2754	0.783	0.1041	0.1063	0.9785	0.3278	-0.479336	0.6317
Medication for cholesterol_ blood pressure_ diabetes_ or take exogenous hormones: Blood pressure medication	ukbb	ukbb	0.0861	0.0394	2.1866	0.0288	0.1117	0.0361	3.0901	0.002	-0.479064	0.631893
Medication for pain relief_ constipation_ heartburn: Aspirin	ukbb	ukbb	0.2937	0.0538	5.463	4.6819e-08	0.3287	0.05	6.5761	4.8303e-11	-0.476535	0.633693
Number of children fathered	ukbb	ukbb	0.0507	0.0577	0.8792	0.3793	0.0107	0.0617	0.1736	0.8622	0.473508	0.635851
Total cholesterol in small VLDL	metabolites	27005778	0.1051	0.0959	1.0956	0.2732	0.1662	0.0864	1.9245	0.0543	-0.473348	0.635965
Chest pain or discomfort walking normally	ukbb	ukbb	0.2686	0.069	3.8949	9.8254e-05	0.3133	0.065	4.8228	1.4157e-06	-0.471546	0.637251
Pulse wave peak to peak time	ukbb	ukbb	-0.1696	0.0638	-2.6583	0.0079	-0.2119	0.0632	-3.3532	0.0008	0.471028	0.637621
Transferrin	metal	25352340	0.0585	0.0957	0.6111	0.5411	0.119	0.0867	1.3721	0.17	-0.468509	0.639421
Pulse rate	ukbb	ukbb	0.0683	0.035	1.9496	0.0512	0.0934	0.041	2.278	0.0227	-0.465614	0.641492
Former vs Current smoker	smoking_behaviour	20418890	-0.1916	0.0734	-2.6094	0.0091	-0.2397	0.073	-3.2829	0.001	0.464641	0.642189
Phospholipids in chylomicrons and largest VLDL particles	metabolites	27005778	0.1378	0.0827	1.6667	0.0956	0.1919	0.083	2.3124	0.0208	-0.461731	0.644274
Duration of light DIY	ukbb	ukbb	0.1032	0.0563	1.8326	0.0669	0.1407	0.0595	2.3646	0.0181	-0.457796	0.647099
Non-cancer illness code_ self-reported: hypertrophic cardiomyopathy (hcm / hocm)	ukbb	ukbb	0.114	0.1529	0.7455	0.456	0.2272	0.1947	1.1668	0.2433	-0.457261	0.647484
Other eye problems	ukbb	ukbb	0.4952	0.0735	6.7361	1.627e-11	0.5432	0.0751	7.236	4.6206e-13	-0.456785	0.647825
Handedness (chirality/laterality): Use both right and left hands equally	ukbb	ukbb	0.442	0.1287	3.434	0.0006	0.3599	0.1264	2.847	0.0044	0.455124	0.64902
Diagnoses - main ICD10: S09 Other and unspecified injuries of head	ukbb	ukbb	0.3408	0.1109	3.0739	0.0021	0.2698	0.1104	2.4433	0.0146	0.453723	0.650028
22:6 docosahexaenoic acid	metabolites	27005778	0.0181	0.0861	0.2098	0.8338	0.0754	0.0924	0.8167	0.4141	-0.453692	0.650051
Non-cancer illness code_ self-reported: muscle or soft tissue injuries	ukbb	ukbb	0.459	0.1843	2.4898	0.0128	0.3424	0.1819	1.8824	0.0598	0.450283	0.652506
Illnesses of mother: Breast cancer	ukbb	ukbb	0.0873	0.0786	1.1103	0.2669	0.0383	0.0754	0.5079	0.6115	0.44988	0.652797
Cholesterol esters in large HDL	metabolites	27005778	-0.0141	0.0771	-0.1828	0.8549	0.0353	0.0785	0.4502	0.6526	-0.448967	0.653455
Illnesses of father: None of the above (group 1)	ukbb	ukbb	-0.2103	0.0537	-3.9183	8.9163e-05	-0.1724	0.0652	-2.6424	0.0082	-0.448694	0.653652
Free cholesterol in very large HDL	metabolites	27005778	-0.1715	0.1236	-1.3872	0.1654	-0.0963	0.1148	-0.8386	0.4017	-0.445791	0.655749
Diagnoses - main ICD10: J34 Other disorders of nose and nasal sinuses	ukbb	ukbb	0.2924	0.1593	1.8358	0.0664	0.3973	0.1734	2.2919	0.0219	-0.4455	0.655958
Childhood obesity	anthropometric	22484627	0.1455	0.0481	3.024	0.0025	0.1142	0.0515	2.2176	0.0266	0.444168	0.656921
Average weekly beer plus cider intake	ukbb	ukbb	0.14	0.0442	3.1682	0.0015	0.1109	0.0484	2.2922	0.0219	0.443967	0.657066
Hair/balding pattern: Pattern 2	ukbb	ukbb	0.0596	0.0466	1.279	0.2009	0.0882	0.0447	1.9736	0.0484	-0.442911	0.65783
Birth weight of first child	ukbb	ukbb	-0.0628	0.0383	-1.6403	0.1009	-0.0384	0.0399	-0.9619	0.3361	-0.441171	0.659089
Total cholesterol in medium LDL	metabolites	27005778	-0.0129	0.1117	-0.1151	0.9084	0.0555	0.1076	0.5156	0.6061	-0.441018	0.6592
Medication for cholesterol_ blood pressure_ diabetes_ or take exogenous hormones: None of the above	ukbb	ukbb	-0.1785	0.0403	-4.4329	9.296e-06	-0.2042	0.0423	-4.8316	1.3543e-06	0.439887	0.660019
Maximum heart rate during fitness test	ukbb	ukbb	-0.2238	0.0607	-3.6842	0.0002	-0.1829	0.0707	-2.585	0.0097	-0.438924	0.660717
Cholesterol esters in medium LDL	metabolites	27005778	0.0265	0.1105	0.2394	0.8108	0.0939	0.1068	0.8787	0.3795	-0.438583	0.660963
Hair/balding pattern: Pattern 3	ukbb	ukbb	-0.1459	0.0488	-2.9912	0.0028	-0.117	0.0445	-2.6278	0.0086	-0.437593	0.661681
Phospholipids in medium LDL	metabolites	27005778	0.0404	0.1068	0.3787	0.7049	0.1068	0.1082	0.9871	0.3236	-0.436753	0.662291
Free cholesterol in large VLDL	metabolites	27005778	0.121	0.0785	1.5418	0.1231	0.1679	0.0733	2.2905	0.022	-0.436678	0.662345
Creatinine	metabolites	27005778	0.0468	0.0741	0.6315	0.5277	0.0025	0.0704	0.035	0.9721	0.43342	0.66471
Illnesses of siblings: Heart disease	ukbb	ukbb	0.3224	0.0673	4.7917	1.654e-06	0.3632	0.066	5.5043	3.7065e-08	-0.432837	0.665133
Illnesses of father: Heart disease	ukbb	ukbb	0.1634	0.0419	3.9027	9.5133e-05	0.1349	0.0508	2.6553	0.0079	0.4328	0.66516
Mean diameter for HDL particles	metabolites	27005778	-0.0393	0.0785	-0.5008	0.6165	0.0082	0.0767	0.1068	0.9149	-0.4328	0.66516
Concentration of very small VLDL particles	metabolites	27005778	0.0924	0.0872	1.0591	0.2896	0.143	0.0795	1.7984	0.0721	-0.428812	0.66806
Total cholesterol in very large HDL	metabolites	27005778	-0.1291	0.1476	-0.8744	0.3819	-0.0436	0.1341	-0.3254	0.7449	-0.428742	0.668111
Eye problems/disorders: Cataract	ukbb	ukbb	0.0059	0.0777	0.0766	0.939	0.0532	0.0788	0.6752	0.4996	-0.427416	0.669076
Age at first live birth	ukbb	ukbb	-0.3827	0.0365	-10.4783	1.0862e-25	-0.4049	0.0378	-10.7146	8.6909e-27	0.422486	0.67267
Duration of walks	ukbb	ukbb	0.1116	0.038	2.9384	0.0033	0.1353	0.0417	3.2457	0.0012	-0.420085	0.674423
Non-cancer illness code_ self-reported: nasal polyps	ukbb	ukbb	-0.1014	0.1051	-0.9643	0.3349	-0.0418	0.0954	-0.4381	0.6613	-0.419894	0.674563
Illnesses of siblings: None of the above (group 1)	ukbb	ukbb	-0.2968	0.0495	-5.9916	2.0779e-09	-0.3259	0.05	-6.5202	7.0207e-11	0.413599	0.679168
Medication for pain relief_ constipation_ heartburn: Ibuprofen (e.g. Nurofen)	ukbb	ukbb	0.2769	0.0513	5.3968	6.7833e-08	0.248	0.048	5.166	2.3915e-07	0.411362	0.680807
Diagnoses - main ICD10: S76 Injury of muscle and tendon at hip and thigh level	ukbb	ukbb	0.2964	0.2103	1.4097	0.1586	0.1741	0.2114	0.8233	0.4103	0.410144	0.6817
Number of older siblings	ukbb	ukbb	0.7845	0.3628	2.1625	0.0306	0.6009	0.2717	2.2116	0.027	0.405065	0.685429
Cholesterol esters in large VLDL	metabolites	27005778	0.0913	0.0732	1.247	0.2124	0.1322	0.0696	1.9002	0.0574	-0.404923	0.685534
Number of live births	ukbb	ukbb	0.1931	0.0446	4.328	1.5049e-05	0.2177	0.0418	5.2112	1.8764e-07	-0.402447	0.687355
Cancer code_ self-reported: prostate cancer	ukbb	ukbb	-0.01	0.0846	-0.1186	0.9056	-0.0569	0.0805	-0.7072	0.4795	0.401612	0.687969
Non-cancer illness code_ self-reported: ulcerative colitis	ukbb	ukbb	0.1223	0.0843	1.451	0.1468	0.0729	0.0912	0.7991	0.4242	0.397768	0.690801
Diagnoses - main ICD10: K44 Diaphragmatic hernia	ukbb	ukbb	0.2073	0.0891	2.3274	0.0199	0.2593	0.097	2.672	0.0075	-0.394804	0.692988
Average number of double bonds in a fatty acid chain	metabolites	27005778	0.0896	0.0674	1.3287	0.1839	0.0473	0.0845	0.5594	0.5759	0.391348	0.69554
Difference in height between childhood and adulthood; age 8	anthropometric	23449627	0.0465	0.073	0.6373	0.5239	0.0067	0.0713	0.0935	0.9255	0.390033	0.696512
Most recent bowel cancer screening	ukbb	ukbb	0.2099	0.1347	1.5583	0.1192	0.2846	0.1379	2.0637	0.0391	-0.387507	0.698381
Offspring birth weight (maternal effect)	31043758	adjusted for offspring genotype	-0.0275	0.0338	-0.8132	0.4161	-0.0089	0.0345	-0.2585	0.796	-0.38511	0.700156
Cancer code_ self-reported: small intestine/small bowel cancer	ukbb	ukbb	0.0649	0.2027	0.32	0.749	-0.0375	0.1747	-0.2146	0.8301	0.382667	0.701967
Illnesses of mother: Heart disease	ukbb	ukbb	0.2802	0.0607	4.6146	3.9385e-06	0.3133	0.0621	5.0454	4.5265e-07	-0.381168	0.703079
Cigarettes smoked per day	smoking_behaviour	20418890	0.1294	0.0829	1.5606	0.1186	0.1741	0.0831	2.0952	0.0362	-0.380815	0.70334
Total lipids in chylomicrons and largest VLDL particles	metabolites	27005778	0.1024	0.0818	1.2518	0.2106	0.1462	0.082	1.7826	0.0747	-0.378159	0.705312
Concentration of medium HDL particles	metabolites	27005778	0.1054	0.1045	1.0088	0.3131	0.1651	0.1207	1.3674	0.1715	-0.373938	0.70845
Non-cancer illness code_ self-reported: sleep apnoea	ukbb	ukbb	0.1915	0.1152	1.6618	0.0965	0.1337	0.106	1.2611	0.2073	0.369218	0.711966
Non-cancer illness code_ self-reported: osteoporosis	ukbb	ukbb	0.1343	0.0632	2.1259	0.0335	0.1008	0.0653	1.5424	0.123	0.368637	0.712398
Ever stopped smoking for 6+ months	ukbb	ukbb	0.454	0.1038	4.3743	1.2183e-05	0.5102	0.1133	4.5012	6.7578e-06	-0.365743	0.714557
Serum total cholesterol	metabolites	27005778	0.1168	0.124	0.9424	0.346	0.1814	0.1264	1.4342	0.1515	-0.364832	0.715237
Medication for pain relief_ constipation_ heartburn: Laxatives (e.g. Dulcolax_ Senokot)	ukbb	ukbb	0.4601	0.0678	6.7848	1.1625e-11	0.4935	0.0623	7.9232	2.3142e-15	-0.362741	0.716799
Non-cancer illness code_ self-reported: joint disorder	ukbb	ukbb	0.0608	0.1515	0.4017	0.6879	0.1401	0.1588	0.8821	0.3777	-0.361315	0.717864
Total cholesterol in HDL	metabolites	27005778	-0.047	0.0835	-0.5629	0.5735	-0.0048	0.0836	-0.0575	0.9541	-0.35715	0.720979
Non-cancer illness code_ self-reported: arthritis (nos)	ukbb	ukbb	0.1463	0.2084	0.7024	0.4824	0.0523	0.1627	0.3213	0.748	0.355536	0.722188
Age at Menarche	reproductive	25231870	-0.0859	0.0311	-2.7584	0.0058	-0.1012	0.0303	-3.3443	0.0008	0.352372	0.724559
Total lipids in large HDL	metabolites	27005778	-0.0052	0.0741	-0.0708	0.9436	0.0323	0.0769	0.4203	0.6742	-0.351152	0.725475
Frequency of stair climbing in last 4 weeks	ukbb	ukbb	-0.1232	0.0443	-2.7791	0.0055	-0.102	0.0411	-2.4807	0.0131	-0.350823	0.725721
Diagnoses - main ICD10: C61 Malignant neoplasm of prostate	ukbb	ukbb	0.0356	0.0997	0.3567	0.7213	-0.0144	0.1024	-0.141	0.8879	0.349848	0.726452
Vitamin and mineral supplements: Vitamin D	ukbb	ukbb	0.3513	0.0931	3.773	0.0002	0.3086	0.0802	3.8491	0.0001	0.347492	0.728222
Vitamin and mineral supplements: Multivitamins +/- minerals	ukbb	ukbb	0.1073	0.0493	2.1768	0.0295	0.1312	0.0482	2.721	0.0065	-0.346642	0.728861
Cancer code_ self-reported: basal cell carcinoma	ukbb	ukbb	0.016	0.0685	0.233	0.8158	-0.0176	0.0692	-0.254	0.7995	0.345076	0.730037
Diagnoses - main ICD10: R69 Unknown and unspecified causes of morbidity	ukbb	ukbb	0.4413	0.1093	4.0393	5.362e-05	0.39	0.1019	3.8268	0.0001	0.343299	0.731374
Concentration of large HDL particles	metabolites	27005778	-0.0011	0.0729	-0.0154	0.9877	0.0353	0.0771	0.4572	0.6476	-0.343048	0.731562
LDL cholesterol	lipids	20686565	0.0254	0.0505	0.502	0.6156	0.0006	0.0522	0.0113	0.991	0.341458	0.732759
Diagnoses - main ICD10: K21 Gastro-oesophageal reflux disease	ukbb	ukbb	0.3386	0.0774	4.372	1.2314e-05	0.3782	0.0869	4.3535	1.3396e-05	-0.340289	0.733639
Sitting height ratio	anthropometric	25865494	-0.0501	0.063	-0.7954	0.4264	-0.0796	0.0599	-1.3302	0.1835	0.339349	0.734347
Non-cancer illness code_ self-reported: hypothyroidism/myxoedema	ukbb	ukbb	0.1446	0.0435	3.3235	0.0009	0.1636	0.037	4.4252	9.6337e-06	-0.332707	0.739356
Blood clot_ DVT_ bronchitis_ emphysema_ asthma_ rhinitis_ eczema_ allergy diagnosed by doctor: Emphysema/chronic bronchitis	ukbb	ukbb	0.4992	0.0633	7.8831	3.1928e-15	0.4685	0.0678	6.9133	4.7346e-12	0.330975	0.740663
Non-cancer illness code_ self-reported: type 2 diabetes	ukbb	ukbb	0.2108	0.0842	2.5035	0.0123	0.1699	0.0931	1.8259	0.0679	0.325824	0.744558
Total lipids in medium HDL	metabolites	27005778	0.1044	0.1113	0.938	0.3483	0.1578	0.1238	1.2744	0.2025	-0.320768	0.748386
Ever had hysterectomy (womb removed)	ukbb	ukbb	0.3062	0.0681	4.4988	6.8331e-06	0.3365	0.0657	5.1217	3.0283e-07	-0.320208	0.748811
Arm fat mass (left)	ukbb	ukbb	0.2054	0.0238	8.6172	6.8607e-18	0.2169	0.0273	7.9328	2.1423e-15	-0.317523	0.750847
Mean Accumbens	brain_volume	25607358	0.0501	0.1165	0.43	0.6672	-0.0002	0.1103	-0.0015	0.9988	0.313529	0.753879
Diagnoses - main ICD10: M10 Gout	ukbb	ukbb	0.0921	0.1438	0.641	0.5215	0.1585	0.1596	0.9931	0.3207	-0.309086	0.757256
Medication for cholesterol_ blood pressure or diabetes: Insulin	ukbb	ukbb	0.1921	0.1053	1.8248	0.068	0.1476	0.0988	1.4936	0.1353	0.308185	0.757941
Number of cigarettes previously smoked daily	ukbb	ukbb	0.2225	0.054	4.1191	3.8033e-05	0.2001	0.0493	4.0575	4.9603e-05	0.306347	0.75934
Smoking Initiation	smoking_behaviour	30617275	0.2271	0.069	3.2897	0.001	0.1961	0.0751	2.6103	0.009	0.303965	0.761154
Parkinsons disease	neurological	19915575	0.0843	0.0591	1.4268	0.1536	0.1111	0.0662	1.6799	0.093	-0.301997	0.762654
Diagnoses - main ICD10: N40 Hyperplasia of prostate	ukbb	ukbb	0.0944	0.0891	1.0603	0.289	0.1318	0.0872	1.511	0.1308	-0.299992	0.764184
Body mass index	anthropometric	20935630	0.138	0.032	4.3156	1.5917e-05	0.1514	0.0313	4.8379	1.3124e-06	-0.299357	0.764668
Diagnoses - main ICD10: S66 Injury of muscle and tendon at wrist and hand level	ukbb	ukbb	0.2214	0.1391	1.591	0.1116	0.1635	0.1366	1.1966	0.2315	0.296988	0.766476
Types of transport used (excluding work): Car/motor vehicle	ukbb	ukbb	-0.2761	0.0485	-5.6957	1.229e-08	-0.296	0.0477	-6.2043	5.4936e-10	0.292535	0.769878
Lung cancer (squamous cell)	cancer	24880342	0.2198	0.1173	1.8739	0.0609	0.1727	0.1113	1.5516	0.1208	0.29128	0.770837
Arm fat mass (right)	ukbb	ukbb	0.2137	0.0238	8.9857	2.5711e-19	0.2243	0.0276	8.1339	4.1553e-16	-0.290853	0.771163
Mothers age at death	ukbb	27015805	-0.3271	0.0827	-3.956	7.6211e-05	-0.2929	0.085	-3.4447	0.0006	-0.288381	0.773055
Total lipids in very small VLDL	metabolites	27005778	0.1083	0.093	1.1642	0.2444	0.1439	0.0814	1.7681	0.077	-0.288045	0.773312
Mean Putamen	brain_volume	25607358	0.0622	0.0745	0.8356	0.4034	0.0911	0.0673	1.3534	0.1759	-0.287857	0.773456
Diagnoses - main ICD10: I80 Phlebitis and thrombophlebitis	ukbb	ukbb	0.0033	0.0735	0.0453	0.9639	0.0311	0.0641	0.485	0.6276	-0.285056	0.775601
Diagnoses - main ICD10: G47 Sleep disorders	ukbb	ukbb	0.2891	0.0941	3.0719	0.0021	0.3266	0.0924	3.5342	0.0004	-0.284347	0.776144
Concentration of very large HDL particles	metabolites	27005778	-0.0815	0.1054	-0.773	0.4395	-0.0388	0.1072	-0.362	0.7173	-0.28403	0.776387
Total cholesterol in large VLDL	metabolites	27005778	0.0937	0.0852	1.1004	0.2712	0.126	0.0768	1.6406	0.1009	-0.281591	0.778257
Mean Caudate	brain_volume	25607358	0.0886	0.077	1.1498	0.2502	0.0586	0.0738	0.7941	0.4271	0.281279	0.778496
Coronary artery disease	cardiometabolic	26343387	0.1739	0.0407	4.2762	1.9015e-05	0.1897	0.0399	4.7537	1.9975e-06	-0.277214	0.781616
Phospholipids in large HDL	metabolites	27005778	0.0021	0.0741	0.0284	0.9773	0.0321	0.0789	0.4065	0.6843	-0.27716	0.781657
Excessive daytime sleepiness	sleeping	27992416	0.1914	0.0548	3.493	0.0005	0.2129	0.0555	3.8367	0.0001	-0.275657	0.782811
Eye problems/disorders: Glaucoma	ukbb	ukbb	-0.0273	0.0617	-0.4429	0.6578	-0.0037	0.0599	-0.0622	0.9504	-0.274439	0.783747
Eye problems/disorders: Diabetes related eye disease	ukbb	ukbb	0.1938	0.0842	2.3013	0.0214	0.2255	0.0791	2.8505	0.0044	-0.274395	0.783781
Illnesses of siblings: Stroke	ukbb	ukbb	0.3386	0.1333	2.5406	0.0111	0.3929	0.1473	2.6672	0.0076	-0.27333	0.7846
Medication for cholesterol_ blood pressure_ diabetes_ or take exogenous hormones: Cholesterol lowering medication	ukbb	ukbb	0.2006	0.0447	4.487	7.2245e-06	0.2181	0.0468	4.6579	3.1951e-06	-0.270407	0.786847
Doctor diagnosed hayfever or allergic rhinitis	ukbb	ukbb	0.0954	0.0527	1.8106	0.0702	0.1152	0.0522	2.2059	0.0274	-0.266931	0.789522
Triglycerides	lipids	20686565	0.1203	0.041	2.938	0.0033	0.1055	0.0375	2.809	0.005	0.266364	0.789959
Cancer diagnosed by doctor	ukbb	ukbb	0.2658	0.0842	3.1579	0.0016	0.2352	0.0792	2.969	0.003	0.264717	0.791228
Total cholesterol in LDL	metabolites	27005778	0.025	0.1142	0.2185	0.827	0.0661	0.1085	0.6095	0.5422	-0.260912	0.79416
Birth weight	anthropometric	27680694	-0.0117	0.0372	-0.3135	0.7539	-0.0245	0.032	-0.766	0.4437	0.260853	0.794206
Cholesterol esters in medium HDL	metabolites	27005778	0.102	0.128	0.7974	0.4252	0.1482	0.1273	1.1646	0.2442	-0.25592	0.798012
Phospholipids in very large VLDL	metabolites	27005778	0.1358	0.0849	1.5982	0.11	0.1652	0.0779	2.1222	0.0338	-0.255157	0.798602
Mean Pallidum	brain_volume	25607358	0.0786	0.0861	0.9129	0.3613	0.048	0.084	0.5716	0.5676	0.254389	0.799195
Non-cancer illness code_ self-reported: bone disorder	ukbb	ukbb	0.1617	0.1751	0.9236	0.3557	0.2236	0.1749	1.2785	0.2011	-0.250114	0.802499
Acetoacetate	metabolites	27005778	0.0893	0.0997	0.8958	0.3703	0.1225	0.091	1.3464	0.1782	-0.245952	0.805719
Diagnoses - main ICD10: L03 Cellulitis	ukbb	ukbb	0.2649	0.1125	2.3538	0.0186	0.2245	0.1197	1.875	0.0608	0.245938	0.80573
Forearm Bone mineral density	bone	26367794	-0.0128	0.1209	-0.106	0.9156	-0.0534	0.1126	-0.4744	0.6352	0.245742	0.805882
Systemic lupus erythematosus	autoimmune	26502338	0.0542	0.0594	0.9126	0.3615	0.0743	0.0569	1.3058	0.1916	-0.244361	0.806952
Age when periods started (menarche)	ukbb	ukbb	-0.0655	0.0302	-2.1705	0.03	-0.0756	0.0284	-2.6604	0.0078	0.243632	0.807516
Rheumatoid Arthritis	autoimmune	24390342	0.0669	0.044	1.5201	0.1285	0.0822	0.0452	1.8189	0.0689	-0.242551	0.808354
Diagnoses - main ICD10: K50 Crohns disease [regional enteritis]	ukbb	ukbb	0.1294	0.1028	1.2587	0.2081	0.0953	0.0969	0.9834	0.3254	0.24138	0.80926
Pain type(s) experienced in last month: Hip pain	ukbb	ukbb	0.4552	0.0495	9.2031	3.4763e-20	0.4713	0.0451	10.4583	1.3422e-25	-0.240425	0.81
Mineral and other dietary supplements: None of the above	ukbb	ukbb	0.0626	0.0458	1.3661	0.1719	0.0785	0.0481	1.6323	0.1026	-0.239396	0.810799
Concentration of large LDL particles	metabolites	27005778	0.0538	0.1164	0.462	0.6441	0.0918	0.1084	0.8472	0.3969	-0.238906	0.811178
Diagnoses - main ICD10: K40 Inguinal hernia	ukbb	ukbb	0.0425	0.0509	0.8351	0.4036	0.0597	0.0521	1.1458	0.2519	-0.236144	0.813321
Alcohol drinker status: Previous	ukbb	ukbb	0.4687	0.0656	7.1457	8.9532e-13	0.4904	0.066	7.4332	1.0603e-13	-0.233194	0.815611
Attention deficit hyperactivity disorder	psychiatric	20732625	0.2918	0.116	2.5165	0.0119	0.2545	0.1142	2.2287	0.0258	0.229142	0.818758
Mineral and other dietary supplements: Fish oil (including cod liver oil)	ukbb	ukbb	-0.0869	0.0467	-1.8604	0.0628	-0.1021	0.0489	-2.088	0.0368	0.224795	0.822139
Pulse rate_ automated reading	ukbb	ukbb	0.0557	0.0269	2.0731	0.0382	0.0471	0.0273	1.722	0.0851	0.224389	0.822454
Crohns disease	autoimmune	26192919	0.1204	0.0509	2.3663	0.018	0.1363	0.0497	2.74	0.0061	-0.223503	0.823144
Diagnoses - main ICD10: D25 Leiomyoma of uterus	ukbb	ukbb	0.0746	0.0897	0.832	0.4054	0.1008	0.0761	1.3246	0.1853	-0.222728	0.823747
Diagnoses - main ICD10: R11 Nausea and vomiting	ukbb	ukbb	0.2177	0.2141	1.0166	0.3094	0.2854	0.2211	1.291	0.1967	-0.219968	0.825896
Job involves shift work	ukbb	ukbb	0.3143	0.053	5.934	2.9569e-09	0.3315	0.0576	5.7553	8.6501e-09	-0.219742	0.826072
Cholesterol esters in large LDL	metabolites	27005778	0.0511	0.1158	0.4411	0.6591	0.0853	0.1092	0.7815	0.4345	-0.214868	0.82987
Primary biliary cirrhosis	autoimmune	26394269	0.1358	0.0574	2.3646	0.018	0.1179	0.0605	1.9509	0.0511	0.214637	0.830051
Underlying (primary) cause of death: ICD10: J84.1 Other interstitial pulmonary diseases with fibrosis	ukbb	ukbb	-0.0482	0.1639	-0.2942	0.7686	-0.0941	0.1417	-0.6636	0.507	0.211851	0.832223
Illnesses of siblings: Diabetes	ukbb	ukbb	0.2714	0.0603	4.5034	6.6862e-06	0.2891	0.0585	4.9427	7.7042e-07	-0.210679	0.833137
Cancer code_ self-reported: lung cancer	ukbb	ukbb	0.6578	1.1797	0.5575	0.5772	0.39	0.4994	0.7809	0.4348	0.209047	0.834412
Types of physical activity in last 4 weeks: None of the above	ukbb	ukbb	0.3496	0.0465	7.5146	5.7096e-14	0.3352	0.0518	6.4723	9.6501e-11	0.206868	0.836113
Free cholesterol in large HDL	metabolites	27005778	-0.0508	0.0785	-0.6465	0.5179	-0.0732	0.0768	-0.9541	0.3401	0.20397	0.838377
Non-cancer illness code_ self-reported: cholelithiasis/gall stones	ukbb	ukbb	0.1369	0.0846	1.6178	0.1057	0.1591	0.0757	2.1028	0.0355	-0.195554	0.844959
Diagnoses - main ICD10: C44 Other malignant neoplasms of skin	ukbb	ukbb	-0.0967	0.0695	-1.392	0.1639	-0.0773	0.0732	-1.056	0.291	-0.192197	0.847588
Non-cancer illness code_ self-reported: mania/bipolar disorder/manic depression	ukbb	ukbb	0.1643	0.0957	1.7167	0.086	0.1384	0.0951	1.4544	0.1458	0.19197	0.847765
Total lipids in large LDL	metabolites	27005778	0.0541	0.1172	0.4616	0.6444	0.0844	0.1087	0.7763	0.4376	-0.189555	0.849658
Non-cancer illness code_ self-reported: malabsorption/coeliac disease	ukbb	ukbb	-0.037	0.0503	-0.7349	0.4624	-0.0191	0.0808	-0.2368	0.8128	-0.18807	0.850822
Had menopause	ukbb	ukbb	0.0029	0.0736	0.0397	0.9684	0.0219	0.0698	0.314	0.7536	-0.187313	0.851416
Non-cancer illness code_ self-reported: bladder problem (not cancer)	ukbb	ukbb	0.3217	0.1691	1.9031	0.057	0.3647	0.1575	2.3162	0.0205	-0.186077	0.852384
Cancer code_ self-reported: squamous cell carcinoma	ukbb	ukbb	0.0005	0.1424	0.0035	0.9972	0.0386	0.1499	0.2574	0.7969	-0.184276	0.853797
Obesity class 1	anthropometric	23563607	0.1522	0.0356	4.2774	1.8907e-05	0.1616	0.0374	4.3245	1.5288e-05	-0.182049	0.855544
Leucine	metabolites	27005778	0.1007	0.1165	0.8644	0.3874	0.0726	0.1038	0.6997	0.4841	0.180089	0.857083
Pain type(s) experienced in last month: Knee pain	ukbb	ukbb	0.3932	0.0396	9.9331	2.9884e-23	0.383	0.0406	9.4423	3.6471e-21	0.179849	0.857271
Smoking status: Current	ukbb	ukbb	0.4402	0.0359	12.258	1.5219e-34	0.4312	0.0385	11.1893	4.6011e-29	0.17097	0.864247
Diagnoses - main ICD10: K51 Ulcerative colitis	ukbb	ukbb	0.0561	0.0969	0.5789	0.5627	0.0335	0.0949	0.3527	0.7243	0.166629	0.867662
Femoral Neck bone mineral density	bone	26367794	-0.1075	0.0538	-1.9963	0.0459	-0.1198	0.0539	-2.223	0.0262	0.161512	0.87169
Illnesses of mother: Alzheimers disease/dementia	ukbb	ukbb	-0.2216	0.1176	-1.8841	0.0595	-0.1934	0.1299	-1.4887	0.1366	-0.160936	0.872144
Mean platelet volume	haemotological	22139419	0.0402	0.0531	0.7574	0.4488	0.028	0.0548	0.5108	0.6095	0.159882	0.872974
Overweight	anthropometric	23563607	0.1108	0.0366	3.0282	0.0025	0.1191	0.037	3.2208	0.0013	-0.159481	0.87329
Squamous cell lung cancer	cancer	27488534	0.1541	0.0994	1.5507	0.121	0.1763	0.0976	1.806	0.0709	-0.159362	0.873384
Why reduced smoking: Illness or ill health	ukbb	ukbb	0.3704	0.1301	2.8477	0.0044	0.341	0.1339	2.5461	0.0109	0.157476	0.87487
HDL cholesterol	lipids	20686565	-0.0921	0.0399	-2.3102	0.0209	-0.0834	0.0393	-2.1232	0.0337	-0.155345	0.87655
Diagnoses - main ICD10: K80 Cholelithiasis	ukbb	ukbb	0.1768	0.0709	2.492	0.0127	0.1926	0.0744	2.5891	0.0096	-0.153738	0.877817
Types of transport used (excluding work): Walk	ukbb	ukbb	-0.0399	0.0475	-0.839	0.4015	-0.0496	0.0424	-1.1699	0.242	0.152345	0.878915
Wears glasses or contact lenses	ukbb	ukbb	-0.1738	0.0543	-3.1994	0.0014	-0.1623	0.0527	-3.0787	0.0021	-0.151978	0.879204
Free cholesterol in IDL	metabolites	27005778	0.088	0.1121	0.7854	0.4322	0.0652	0.1005	0.6486	0.5166	0.15144	0.879629
Phospholipids in medium HDL	metabolites	27005778	0.0526	0.094	0.5595	0.5758	0.0737	0.1046	0.7051	0.4807	-0.150038	0.880735
Had major operations	ukbb	ukbb	0.3314	0.0629	5.2679	1.3799e-07	0.3177	0.0676	4.6972	2.637e-06	0.148369	0.882051
Age of smoking initiation	smoking_behaviour	20418890	-0.1715	0.1058	-1.621	0.105	-0.1508	0.0936	-1.6105	0.1073	-0.146538	0.883497
Diagnoses - main ICD10: M25 Other joint disorders_ not elsewhere classified	ukbb	ukbb	0.7256	0.4805	1.5103	0.131	0.8357	0.5787	1.444	0.1487	-0.146375	0.883626
Isoleucine	metabolites	27005778	0.075	0.0951	0.7886	0.4303	0.0934	0.0844	1.1069	0.2683	-0.14471	0.88494
Obesity class 3	anthropometric	23563607	0.1631	0.064	2.5467	0.0109	0.1757	0.0629	2.7912	0.0053	-0.140413	0.888334
Body fat	anthropometric	26833246	0.2374	0.0471	5.0399	4.6576e-07	0.2463	0.0439	5.6165	1.9488e-08	-0.138228	0.89006
Diagnoses - main ICD10: F43 Reaction to severe stress_ and adjustment disorders	ukbb	ukbb	0.6661	0.7478	0.8908	0.373	0.5397	0.5488	0.9835	0.3254	0.13627	0.891608
Non-cancer illness code_ self-reported: diabetes	ukbb	ukbb	0.1919	0.0406	4.7261	2.2882e-06	0.2	0.0441	4.5391	5.6481e-06	-0.135128	0.89251
Diagnoses - main ICD10: M72 Fibroblastic disorders	ukbb	ukbb	0.0616	0.0682	0.9033	0.3663	0.0492	0.0644	0.7642	0.4447	0.132195	0.89483
Diagnoses - main ICD10: R04 Haemorrhage from respiratory passages	ukbb	ukbb	0.3816	0.1664	2.2937	0.0218	0.3528	0.1427	2.4729	0.0134	0.131382	0.895473
Neck/shoulder pain for 3+ months	ukbb	ukbb	0.4247	0.1168	3.6352	0.0003	0.4458	0.1115	3.9977	6.3956e-05	-0.13067	0.896037
Non-cancer illness code_ self-reported: pernicious anaemia	ukbb	ukbb	0.0422	0.1071	0.3944	0.6933	0.0227	0.1048	0.2166	0.8285	0.130135	0.89646
Non-cancer illness code_ self-reported: glaucoma	ukbb	ukbb	0.024	0.0601	0.4001	0.6891	0.0352	0.0648	0.543	0.5871	-0.126725	0.899158
Phospholipids in large LDL	metabolites	27005778	0.0355	0.1183	0.3003	0.7639	0.0556	0.1108	0.502	0.6156	-0.124009	0.901308
Celiac disease	autoimmune	20190752	-0.0154	0.0693	-0.2217	0.8246	-0.0278	0.0766	-0.3624	0.717	0.120043	0.904449
Non-cancer illness code_ self-reported: iron deficiency anaemia	ukbb	ukbb	0.0886	0.0999	0.8864	0.3754	0.1058	0.1042	1.0158	0.3097	-0.119153	0.905154
Extreme bmi	anthropometric	23563607	0.1346	0.0599	2.2468	0.0246	0.1256	0.0493	2.5453	0.0109	0.116011	0.907644
Falls in the last year	ukbb	ukbb	0.4817	0.042	11.4571	2.1653e-30	0.4887	0.0435	11.2284	2.9591e-29	-0.115766	0.907838
Concentration of IDL particles	metabolites	27005778	0.0872	0.1143	0.7626	0.4457	0.1049	0.1046	1.0026	0.3161	-0.11424	0.909048
Loud music exposure frequency	ukbb	ukbb	0.4457	0.0694	6.4204	1.359e-10	0.4575	0.0776	5.892	3.8144e-09	-0.113346	0.909756
Total Cholesterol	lipids	20686565	0.0126	0.0444	0.2827	0.7774	0.0055	0.0442	0.1242	0.9012	0.113328	0.90977
Amyotrophic lateral sclerosis	neurological	27455348	0.08	0.0946	0.8454	0.3979	0.0653	0.0922	0.7083	0.4787	0.111281	0.911394
Reason for glasses/contact lenses: For just reading/near work as you are getting older (called presbyopia)	ukbb	ukbb	-0.2202	0.1173	-1.8765	0.0606	-0.2011	0.1298	-1.5492	0.1213	-0.109174	0.913064
Free cholesterol in large LDL	metabolites	27005778	0.0137	0.1149	0.1193	0.905	-0.0033	0.1053	-0.0318	0.9747	0.109077	0.913141
Ever had bowel cancer screening	ukbb	ukbb	0.1998	0.0633	3.1553	0.0016	0.2097	0.0652	3.2189	0.0013	-0.108943	0.913248
Eye problems/disorders: Injury or trauma resulting in loss of vision	#N/A	ukbb	0.854	2.0428	0.4181	0.6759	0.5946	1.2409	0.4792	0.6318	0.108528	0.913577
Albumin	metabolites	27005778	0.0299	0.1166	0.2564	0.7977	0.046	0.1171	0.3931	0.6942	-0.0974274	0.922387
Child birth weight	anthropometric	23202124	-0.0192	0.0715	-0.2685	0.7883	-0.0284	0.0683	-0.416	0.6774	0.0930426	0.92587
Long-standing illness_ disability or infirmity	ukbb	ukbb	0.5553	0.0377	14.7422	3.4514e-49	0.5601	0.036	15.568	1.2012e-54	-0.0920817	0.926633
Number of self-reported cancers	ukbb	ukbb	0.2836	0.0848	3.3454	0.0008	0.2943	0.0805	3.6575	0.0003	-0.0915122	0.927086
Why stopped smoking: None of the above	ukbb	ukbb	0.0861	0.069	1.2486	0.2118	0.0953	0.0733	1.2999	0.1936	-0.0913902	0.927183
Fasting glucose main effect	glycemic	22581228	0.037	0.0519	0.7131	0.4758	0.0301	0.0554	0.5446	0.5861	0.0908936	0.927577
Free cholesterol in medium HDL	metabolites	27005778	0.0691	0.0957	0.7213	0.4707	0.0565	0.1009	0.5602	0.5753	0.0906046	0.927807
Ferritin	metal	25352340	-0.0969	0.0941	-1.0298	0.3031	-0.1087	0.0944	-1.1513	0.2496	0.0885289	0.929456
Medication for cholesterol_ blood pressure or diabetes: Cholesterol lowering medication	ukbb	ukbb	0.1644	0.0439	3.7468	0.0002	0.1589	0.0442	3.5921	0.0003	0.0882875	0.929648
Illnesses of mother: None of the above (group 2)	ukbb	ukbb	-0.3625	0.0764	-4.7453	2.0816e-06	-0.3525	0.0872	-4.0432	5.2722e-05	-0.0862556	0.931263
Blood clot_ DVT_ bronchitis_ emphysema_ asthma_ rhinitis_ eczema_ allergy diagnosed by doctor: None of the above	ukbb	ukbb	-0.15	0.0384	-3.9031	9.4986e-05	-0.1543	0.0339	-4.5549	5.2399e-06	0.0839471	0.933099
Fractured bone site(s): Arm	ukbb	ukbb	0.0513	0.1018	0.5039	0.6144	0.04	0.0942	0.4246	0.6711	0.0814725	0.935066
Heel bone mineral density (BMD) T-score_ automated (right)	ukbb	ukbb	0.0302	0.0322	0.9359	0.3493	0.0267	0.0305	0.8757	0.3812	0.0789143	0.937101
Diagnoses - main ICD10: M16 Coxarthrosis [arthrosis of hip]	ukbb	ukbb	-0.0192	0.0719	-0.2665	0.7899	-0.0266	0.0622	-0.4267	0.6696	0.0778368	0.937958
Back pain for 3+ months	ukbb	ukbb	0.4129	0.0653	6.3212	2.5957e-10	0.42	0.0711	5.9089	3.443e-09	-0.0735473	0.941371
Diagnoses - main ICD10: K76 Other diseases of liver	ukbb	ukbb	0.3332	0.1304	2.5565	0.0106	0.3456	0.1174	2.9441	0.0032	-0.0706706	0.94366
Total lipids in IDL	metabolites	27005778	0.0883	0.1174	0.752	0.452	0.0989	0.1065	0.9284	0.3532	-0.0668733	0.946683
Diagnoses - main ICD10: I48 Atrial fibrillation and flutter	ukbb	ukbb	-0.0457	0.053	-0.8616	0.3889	-0.0508	0.0593	-0.8565	0.3917	0.0641244	0.948871
Pulse wave Arterial Stiffness index	ukbb	ukbb	0.1539	0.0653	2.3565	0.0184	0.1595	0.0621	2.5682	0.0102	-0.0621436	0.950448
Non-cancer illness code_ self-reported: polio / poliomyelitis	ukbb	ukbb	-0.0002	0.1275	-0.0012	0.999	0.0112	0.1333	0.0842	0.9329	-0.0618023	0.95072
Attention deficit hyperactivity disorder (GC)	psychiatric	27663945	0.4377	0.1465	2.9873	0.0028	0.4503	0.1424	3.1631	0.0016	-0.0616729	0.950823
Diagnoses - main ICD10: I30 Acute pericarditis	ukbb	ukbb	0.1407	0.144	0.9772	0.3285	0.153	0.1442	1.0607	0.2888	-0.0603568	0.951871
Qualifications: NVQ or HND or HNC or equivalent	ukbb	ukbb	0.3463	0.0608	5.6987	1.2074e-08	0.3413	0.0578	5.9039	3.549e-09	0.0596021	0.952473
Fractured bone site(s): Wrist	ukbb	ukbb	0.0672	0.0894	0.7514	0.4524	0.0599	0.0847	0.7072	0.4795	0.0592763	0.952732
Attention deficit hyperactivity disorder (No GC)	psychiatric	27663945	0.4382	0.1466	2.9892	0.0028	0.4503	0.1427	3.1557	0.0016	-0.0591442	0.952837
Types of physical activity in last 4 weeks: Walking for pleasure (not as a means of transport)	ukbb	ukbb	-0.2242	0.0451	-4.9683	6.7531e-07	-0.2278	0.0414	-5.4981	3.8387e-08	0.0588037	0.953108
Smoking/smokers in household	ukbb	ukbb	0.4275	0.0752	5.687	1.2928e-08	0.4336	0.08	5.4227	5.8703e-08	-0.0555579	0.955694
Illnesses of mother: Diabetes	ukbb	ukbb	0.1367	0.0497	2.7502	0.006	0.1406	0.0521	2.6983	0.007	-0.0541641	0.956804
Total cholesterol in large HDL	metabolites	27005778	-0.0435	0.0807	-0.5389	0.59	-0.0375	0.0782	-0.4791	0.6319	-0.0533935	0.957418
Illnesses of mother: High blood pressure	ukbb	ukbb	0.1222	0.049	2.4923	0.0127	0.1258	0.0494	2.5468	0.0109	-0.0517391	0.958737
Diastolic blood pressure_ automated reading	ukbb	ukbb	0.1036	0.0298	3.4706	0.0005	0.1015	0.0287	3.5369	0.0004	0.0507577	0.959519
Lumbar Spine bone mineral density	bone	26367794	-0.1327	0.0623	-2.1303	0.0332	-0.1367	0.0537	-2.5463	0.0109	0.0486325	0.961212
Phospholipids in IDL	metabolites	27005778	0.1016	0.1238	0.8204	0.412	0.1096	0.1124	0.9748	0.3297	-0.0478432	0.961841
Vitamin and mineral supplements: Vitamin A	ukbb	ukbb	0.4318	0.128	3.3718	0.0007	0.4231	0.1297	3.2606	0.0011	0.0477431	0.961921
Diagnoses - main ICD10: K60 Fissure and fistula of anal and rectal regions	ukbb	ukbb	0.065	0.0908	0.7161	0.4739	0.0592	0.09	0.6576	0.5108	0.045367	0.963815
Phospholipids in very small VLDL	metabolites	27005778	0.0841	0.1002	0.8393	0.4013	0.0899	0.0966	0.9308	0.352	-0.0416721	0.96676
Diagnoses - main ICD10: Z47 Other orthopaedic follow-up care	ukbb	ukbb	0.2751	0.1348	2.0408	0.0413	0.2824	0.119	2.3726	0.0177	-0.0405982	0.967616
Forced expiratory volume in 1 second (FEV1)/Forced Vital capacity(FVC)	lung_function	28166213	0.0173	0.0415	0.4167	0.6769	0.02	0.0558	0.3591	0.7195	-0.0388263	0.969029
Tyrosine	metabolites	27005778	0.0729	0.0945	0.7708	0.4408	0.0775	0.0776	0.9985	0.318	-0.0376191	0.969991
Total cholesterol in medium HDL	metabolites	27005778	0.0475	0.1172	0.4055	0.6851	0.0425	0.1118	0.3803	0.7037	0.0308694	0.975374
Offspring birth weight	anthropometric	31043758	-0.0177	0.0328	-0.5411	0.5884	-0.0161	0.0475	-0.3381	0.7353	-0.027718	0.977887
Transport type for commuting to job workplace: Walk	ukbb	ukbb	0.1014	0.0705	1.4383	0.1503	0.104	0.0709	1.4664	0.1425	-0.0260038	0.979254
Non-cancer illness code_ self-reported: asthma	ukbb	ukbb	0.2085	0.0445	4.6813	2.85e-06	0.21	0.0413	5.0853	3.67e-07	-0.0247068	0.980289
Non-cancer illness code_ self-reported: high cholesterol	ukbb	ukbb	0.1346	0.0431	3.1206	0.0018	0.1332	0.0388	3.4299	0.0006	0.0241413	0.98074
Current tobacco smoking	ukbb	ukbb	0.4414	0.0348	12.6724	8.41e-37	0.4426	0.037	11.9616	5.6473e-33	-0.0236248	0.981152
Total cholesterol in IDL	metabolites	27005778	0.0962	0.1228	0.784	0.433	0.0924	0.1101	0.8388	0.4016	0.0230401	0.981618
Obesity class 2	anthropometric	23563607	0.1567	0.0456	3.4363	0.0006	0.1553	0.0437	3.5564	0.0004	0.0221663	0.982315
Diagnoses - main ICD10: Z80 Family history of malignant neoplasm	ukbb	ukbb	0.2516	0.227	1.1084	0.2677	0.2454	0.2358	1.0406	0.2981	0.0189424	0.984887
Non-cancer illness code_ self-reported: allergy or anaphylactic reaction to drug	ukbb	ukbb	0.7415	0.5253	1.4116	0.1581	0.7286	0.5301	1.3745	0.1693	0.0172855	0.986209
Non-cancer illness code_ self-reported: migraine	ukbb	ukbb	0.1732	0.0606	2.8599	0.0042	0.1744	0.0502	3.4742	0.0005	-0.0152494	0.987833
Diagnoses - main ICD10: K43 Ventral hernia	ukbb	ukbb	0.2416	0.0942	2.564	0.0103	0.2435	0.0971	2.5074	0.0122	-0.0140444	0.988795
Illnesses of father: Diabetes	ukbb	ukbb	0.1321	0.0572	2.309	0.0209	0.1332	0.0589	2.2624	0.0237	-0.0133977	0.989311
Cancer code_ self-reported: breast cancer	ukbb	ukbb	-0.0059	0.0669	-0.0878	0.93	-0.0071	0.0694	-0.1028	0.9182	0.0124488	0.990068
Citrate	metabolites	27005778	-0.1597	0.0964	-1.6575	0.0974	-0.1613	0.0933	-1.7296	0.0837	0.0119264	0.990484
Illnesses of father: High blood pressure	ukbb	ukbb	0.1787	0.0567	3.1518	0.0016	0.1796	0.0562	3.1991	0.0014	-0.0112735	0.991005
Diabetes diagnosed by doctor	ukbb	ukbb	0.1975	0.0385	5.1228	3.0108e-07	0.1979	0.0409	4.8434	1.2767e-06	-0.00712125	0.994318
Blood clot_ DVT_ bronchitis_ emphysema_ asthma_ rhinitis_ eczema_ allergy diagnosed by doctor: Asthma	ukbb	ukbb	0.2042	0.0445	4.5885	4.4652e-06	0.2038	0.0408	4.9961	5.8507e-07	0.00662549	0.994714
Illness_ injury_ bereavement_ stress in last 2 years: None of the above	ukbb	ukbb	-0.6604	0.047	-14.0451	8.252e-45	-0.6608	0.0475	-13.8996	6.3708e-44	0.00598601	0.995224
Femoral neck bone mineral density	bone	22504420	-0.0601	0.044	-1.3646	0.1724	-0.0598	0.0457	-1.3093	0.1904	-0.00472896	0.996227
Hearing difficulty/problems: Yes	ukbb	ukbb	0.3249	0.0418	7.7635	8.2595e-15	0.3251	0.0404	8.0495	8.3121e-16	-0.00344041	0.997255
Non-cancer illness code_ self-reported: chronic obstructive airways disease/copd	ukbb	ukbb	0.3763	0.0943	3.9914	6.5693e-05	0.3767	0.0899	4.1901	2.7881e-05	-0.00307016	0.99755
Total cholesterol in large LDL	metabolites	27005778	0.0332	0.1163	0.2859	0.7749	0.0336	0.108	0.3111	0.7557	-0.00252028	0.997989
Blood clot_ DVT_ bronchitis_ emphysema_ asthma_ rhinitis_ eczema_ allergy diagnosed by doctor: Hayfever_ allergic rhinitis or eczema	ukbb	ukbb	0.0444	0.0371	1.1972	0.2312	0.0443	0.0348	1.2711	0.2037	0.00196591	0.998431
Illnesses of father: Chronic bronchitis/emphysema	ukbb	ukbb	0.3381	0.0629	5.3749	7.6641e-08	0.3381	0.0684	4.945	7.6152e-07	0	1

## Sheet: ST7. Replication of MVP loci
Supplementary Table S7. Replication of MVP PCL total GWAS loci in PGC PTSD GWAS
						MVP			PGC		PGC MTAG
SNP	Chromosome	Position	A1	A2	A1 freq	Z	P-value	A1 freq	Z	P-value	Z	P-value
rs7522217	1	73766120	A	G	0.5102	6.25732	3.824e-10	0.4942	2.899	0.003742	4.05879	4.93277e-05
rs10171148	2	22466171	A	C	0.4519	5.81988	5.871e-09	0.4454	4.119	3.805e-05	5.68447	1.31215e-08
rs4364183	3	18809536	A	G	0.7099	5.6985	1.215e-08	0.7129	1.72	0.0855	1.85432	0.0636939
rs12490656	3	49798520	A	G	0.4978	5.537	3.042e-08	0.4969	3.087	0.002021	3.712	0.000205628
rs182288	5	107467808	T	G	0.3196	5.39406	6.74e-08	0.3161	2.772	0.005573	5.39406	6.74e-08
rs251350	5	140225137	T	C	0.4786	5.72912	1.026e-08	0.4678	0.349	0.7273	1.11609	0.264383
rs62417832	6	88640221	T	G	0.2703	5.54459	2.899e-08	0.2515	1.97	0.04889	2.03436	0.0419154
rs10235664	7	2086814	T	C	0.7277	6.71612	1.816e-11	0.746	0.911	0.3622	1.3299	0.183551
rs62465629	7	110153866	T	C	0.8322	5.81213	6.297e-09	0.8191	0.767	0.4432	1.21323	0.225042
rs13262595	8	143316970	A	G	0.4382	5.98093	2.195e-09	0.4361	3.151	0.00163	2.15417	0.0312267
rs11507683	9	140262424	T	C	0.1244	5.70621	1.152e-08	a	a	a	a	a
rs1496246	11	133548061	A	G	0.6379	-5.80664	6.598e-09	0.6311	-2.132	0.03305	-2.7797	0.00544096
rs62065436	17	43556652	A	G	0.189	7.12146	1.053e-12	0.1842	3.941	8.101e-05	3.46011	0.000539961
rs599550	18	53252388	A	G	0.8608	5.7052	1.181e-08	0.8496	3.82	0.0001335	4.04686	5.19099e-05
rs2314662	19	18702515	T	C	0.8045	5.8956	3.776e-09	0.7958	-1.03	0.3029	-0.169508	0.865397
Abbreviations: Chr, chromosome; Position, base pair position on chromosome (hg19/GR37 Human Genome Build). A1, Allele 1 (coded); A2, Allele 2; A1 freq, frequency; C, cytosine; A, adenosine; T, thymidine; G, guanidine;
aNot found in replication sample./

## Sheet: ST8. eQTL
Supplementary Table S8. eQTL associations of Significant PTSD and LTE loci
Discovery Trait	rsID	Gene Symbol	Normalized effect score	p-value	Tissue
PTSD	rs10266297	FOXP2	-0.22	4.5e-09	Adipose - Subcutaneous
PTSD	rs10266297	FOXP2	-0.26	5e-06	Pituitary
PTSD	rs10821140	FAM120AOS	0.15	7.3e-06	Adipose - Visceral (Omentum)
PTSD	rs10821140	FAM120AOS	0.13	1.3e-05	Breast - Mammary Tissue
PTSD	rs10821140	FAM120AOS	0.16	3.7e-06	Colon - Transverse
PTSD	rs10821140	FAM120AOS	0.13	1.6e-05	Esophagus - Mucosa
PTSD	rs10821140	FAM120AOS	0.12	0.00015	Nerve - Tibial
PTSD	rs10821140	WNK2	-0.13	9.1e-05	Skin - Sun Exposed (Lower leg)
PTSD	rs10821140	WNK2	-0.16	3.1e-05	Thyroid
PTSD	rs146918648	ZNF603P	0.52	3.1e-05	Adipose - Subcutaneous
PTSD	rs146918648	TOB2P1	-0.42	0.00086	Adipose - Subcutaneous
PTSD	rs146918648	ZNF603P	0.54	0.00022	Adipose - Visceral (Omentum)
PTSD	rs146918648	ZNF603P	0.91	9.8e-05	Adrenal Gland
PTSD	rs146918648	ZSCAN23	0.54	6.1e-05	Artery - Aorta
PTSD	rs146918648	ZNF603P	0.65	8.1e-05	Artery - Aorta
PTSD	rs146918648	ZNF603P	0.49	0.00036	Artery - Tibial
PTSD	rs146918648	TOB2P1	-0.4	0.00036	Artery - Tibial
PTSD	rs146918648	AL022393.9	-1	0.00029	Brain - Cerebellar Hemisphere
PTSD	rs146918648	AL022393.9	-1.1	2.3e-05	Brain - Cortex
PTSD	rs146918648	ZBED9	0.57	3.5e-06	Brain - Hippocampus
PTSD	rs146918648	ZNF603P	0.7	0.00016	Breast - Mammary Tissue
PTSD	rs146918648	ZNF603P	0.83	1.5e-11	Cells - Cultured fibroblasts
PTSD	rs146918648	ZNF192P1	0.53	2e-05	Cells - Cultured fibroblasts
PTSD	rs146918648	ZSCAN23	0.27	0.00081	Cells - Cultured fibroblasts
PTSD	rs146918648	ZNF603P	0.68	0.00012	Colon - Sigmoid
PTSD	rs146918648	ZNF603P	0.72	3.7e-05	Esophagus - Gastroesophageal Junction
PTSD	rs146918648	ZSCAN23	0.54	0.0001	Esophagus - Gastroesophageal Junction
PTSD	rs146918648	ZNF192P1	0.47	0.00025	Esophagus - Mucosa
PTSD	rs146918648	ZNF603P	0.55	8.5e-05	Esophagus - Muscularis
PTSD	rs146918648	TOB2P1	-0.48	0.00012	Esophagus - Muscularis
PTSD	rs146918648	ZSCAN23	0.37	0.00023	Esophagus - Muscularis
PTSD	rs146918648	ZNF603P	0.47	0.00052	Lung
PTSD	rs146918648	ZNF603P	0.51	5.8e-06	Muscle - Skeletal
PTSD	rs146918648	ZSCAN23	0.48	2e-05	Muscle - Skeletal
PTSD	rs146918648	ZNF603P	0.64	9.3e-06	Nerve - Tibial
PTSD	rs146918648	ZNF603P	0.82	2.2e-05	Pituitary
PTSD	rs146918648	ZSCAN12	0.38	1.9e-05	Skin - Sun Exposed (Lower leg)
PTSD	rs146918648	TRIM27	0.23	4.1e-05	Testis
PTSD	rs146918648	LINC01556	0.43	0.00016	Testis
PTSD	rs146918648	ZNF603P	0.63	0.00024	Testis
PTSD	rs146918648	ZNF603P	0.71	5.3e-08	Thyroid
PTSD	rs146918648	TRIM27	0.19	0.00046	Whole Blood
LTE	rs1476535	FOXP2	-0.17	4.9e-06	Adipose - Subcutaneous
LTE	rs1476535	FOXP2	0.38	2.5e-05	Adrenal Gland
LTE	rs1476535	FOXP2	-0.27	2e-06	Pituitary
PTSD	rs2721816	MPP6	-0.25	4.2e-08	Artery - Aorta
PTSD	rs2721816	MPP6	-0.32	2.2e-16	Artery - Tibial
PTSD	rs2721816	DFNA5	0.5	6.4e-06	Brain - Caudate (basal ganglia)
PTSD	rs2721816	DFNA5	0.45	2.5e-06	Brain - Hippocampus
PTSD	rs2721816	DFNA5	0.46	1.9e-05	Brain - Nucleus accumbens (basal ganglia)
PTSD	rs2721816	MPP6	0.36	1.5e-10	Lung
PTSD	rs2721816	MPP6	-0.15	3.3e-06	Muscle - Skeletal
PTSD	rs2721816	MPP6	-0.35	1.8e-21	Nerve - Tibial
PTSD	rs2721816	DFNA5	0.26	3.3e-06	Nerve - Tibial
PTSD	rs2721816	DFNA5	0.15	1.1e-06	Skin - Sun Exposed (Lower leg)
PTSD	rs2721816	MPP6	-0.13	0.00017	Thyroid
PTSD	rs2721816	DFNA5	-0.14	0.00017	Thyroid
PTSD	rs2721816	DFNA5	0.23	6.5e-05	Whole Blood
LTE	rs4704792	SGCD	-0.42	4.8e-06	Adrenal Gland
LTE	rs4704792	SGCD	-0.22	7e-08	Artery - Aorta
LTE	rs4704792	SGCD	-0.21	1.1e-10	Artery - Tibial
LTE	rs4704792	SGCD	-0.23	1.4e-14	Cells - Cultured fibroblasts
LTE	rs4704792	SGCD	-0.17	3.1e-05	Colon - Sigmoid
LTE	rs4704792	SGCD	-0.27	1.7e-14	Stomach
LTE	rs6661135	HORMAD1	0.63	2.4e-08	Adipose - Subcutaneous
LTE	rs6661135	CERS2	0.21	1.5e-07	Adipose - Subcutaneous
LTE	rs6661135	RP11-54A4.2	-0.23	9.2e-05	Adipose - Visceral (Omentum)
LTE	rs6661135	MINDY1	0.2	0.00018	Adipose - Visceral (Omentum)
LTE	rs6661135	ADAMTSL4	0.3	0.00011	Artery - Aorta
LTE	rs6661135	CERS2	0.2	0.00018	Artery - Aorta
LTE	rs6661135	ARNT	0.2	1.8e-05	Artery - Tibial
LTE	rs6661135	CERS2	0.15	0.00013	Artery - Tibial
LTE	rs6661135	HORMAD1	0.62	1.4e-06	Breast - Mammary Tissue
LTE	rs6661135	RP11-54A4.2	-0.42	6.9e-05	Breast - Mammary Tissue
LTE	rs6661135	HORMAD1	0.62	7.8e-07	Cells - Cultured fibroblasts
LTE	rs6661135	CTSS	0.29	1.4e-06	Cells - Cultured fibroblasts
LTE	rs6661135	MLLT11	0.2	0.00037	Cells - Cultured fibroblasts
LTE	rs6661135	ARNT	0.31	1.7e-05	Esophagus - Gastroesophageal Junction
LTE	rs6661135	HORMAD1	0.91	1e-12	Esophagus - Mucosa
LTE	rs6661135	MLLT11	0.22	0.00014	Esophagus - Mucosa
LTE	rs6661135	CDC42SE1	0.2	0.00021	Esophagus - Muscularis
LTE	rs6661135	CTSS	0.25	2.5e-05	Heart - Atrial Appendage
LTE	rs6661135	CTSS	0.44	2.3e-06	Liver
LTE	rs6661135	BNIPL	0.33	2.4e-07	Lung
LTE	rs6661135	SEMA6C	-0.19	5.1e-07	Muscle - Skeletal
LTE	rs6661135	CDC42SE1	-0.22	1.7e-05	Muscle - Skeletal
LTE	rs6661135	RP11-68I18.10	-0.16	3.4e-05	Muscle - Skeletal
LTE	rs6661135	HORMAD1	0.84	2.5e-12	Nerve - Tibial
LTE	rs6661135	GOLPH3L	0.51	6.8e-08	Nerve - Tibial
LTE	rs6661135	SEMA6C	0.15	0.0002	Nerve - Tibial
LTE	rs6661135	MLLT11	0.19	0.00025	Nerve - Tibial
LTE	rs6661135	CDC42SE1	0.15	0.00032	Nerve - Tibial
LTE	rs6661135	HORMAD1	0.73	9.2e-11	Skin - Not Sun Exposed (Suprapubic)
LTE	rs6661135	C1orf56	-0.46	1.5e-10	Skin - Not Sun Exposed (Suprapubic)
LTE	rs6661135	GOLPH3L	0.37	3.4e-06	Skin - Not Sun Exposed (Suprapubic)
LTE	rs6661135	ANXA9	0.22	1.6e-05	Skin - Not Sun Exposed (Suprapubic)
LTE	rs6661135	C1orf56	-0.52	2.7e-16	Skin - Sun Exposed (Lower leg)
LTE	rs6661135	HORMAD1	0.8	1.2e-13	Skin - Sun Exposed (Lower leg)
LTE	rs6661135	GOLPH3L	0.62	3.1e-12	Skin - Sun Exposed (Lower leg)
LTE	rs6661135	SEMA6C	0.43	1.8e-05	Spleen
LTE	rs6661135	RP11-68I18.10	0.34	3.1e-06	Testis
LTE	rs6661135	CTSS	0.4	7.6e-11	Thyroid
LTE	rs6661135	SEMA6C	0.22	8.4e-05	Thyroid
LTE	rs6661135	HORMAD1	0.41	0.00021	Thyroid
LTE	rs66969942	PNMAL1	-0.26	2.1e-07	Adipose - Subcutaneous
LTE	rs66969942	PNMAL1	-0.15	5e-05	Adipose - Visceral (Omentum)
LTE	rs66969942	PNMAL1	-0.32	1.4e-07	Adrenal Gland
LTE	rs66969942	PNMAL1	-0.22	2.2e-09	Artery - Aorta
LTE	rs66969942	PNMAL1	-0.21	3.1e-11	Artery - Tibial
LTE	rs66969942	PNMAL1	-0.25	3.4e-06	Brain - Cerebellar Hemisphere
LTE	rs66969942	PNMAL1	-0.27	4.8e-09	Brain - Cerebellum
LTE	rs66969942	PNMAL1	-0.11	1.3e-05	Brain - Nucleus accumbens (basal ganglia)
LTE	rs66969942	PNMAL1	-0.23	1.3e-08	Breast - Mammary Tissue
LTE	rs66969942	CCDC8	-0.4	7.5e-20	Cells - Cultured fibroblasts
LTE	rs66969942	PNMAL1	-0.48	7.5e-14	Cells - Cultured fibroblasts
LTE	rs66969942	PNMAL2	-0.11	1.8e-05	Cells - Cultured fibroblasts
LTE	rs66969942	PNMAL1	-0.54	2.2e-05	Cells - EBV-transformed lymphocytes
LTE	rs66969942	PNMAL1	-0.28	4.1e-06	Colon - Sigmoid
LTE	rs66969942	PNMAL1	-0.26	1.1e-05	Esophagus - Gastroesophageal Junction
LTE	rs66969942	PNMAL1	-0.21	4.1e-07	Heart - Left Ventricle
LTE	rs66969942	PNMAL1	-0.22	1.3e-06	Lung
LTE	rs66969942	PNMAL1	-0.26	5.3e-14	Muscle - Skeletal
LTE	rs66969942	PNMAL1	-0.34	6.7e-12	Nerve - Tibial
LTE	rs66969942	LLNLF-187D8.1	0.3	1.4e-07	Nerve - Tibial
LTE	rs66969942	CCDC8	0.16	2.5e-05	Nerve - Tibial
LTE	rs66969942	PNMAL1	-0.31	3.5e-05	Pancreas
LTE	rs66969942	PNMAL1	-0.33	3.2e-11	Skin - Not Sun Exposed (Suprapubic)
LTE	rs66969942	PNMAL1	-0.39	7.1e-16	Skin - Sun Exposed (Lower leg)
LTE	rs66969942	PNMAL1	-0.49	3.3e-06	Spleen
LTE	rs66969942	PNMAL1	-0.23	2.1e-05	Stomach
LTE	rs66969942	PNMAL1	-0.42	3.3e-13	Testis
LTE	rs66969942	CCDC8	0.15	4.9e-05	Testis
LTE	rs66969942	PNMAL1	-0.17	5.3e-08	Thyroid
LTE	rs66969942	CCDC8	0.12	3.6e-06	Thyroid
LTE	rs66969942	LLNLF-187D8.1	0.23	7.4e-05	Thyroid
LTE	rs66969942	PNMAL2	-0.22	1.1e-05	Whole Blood
PTSD	rs6896669	SGCD	-0.49	5.5e-10	Adrenal Gland
PTSD	rs6896669	SGCD	-0.15	2.3e-05	Artery - Aorta
PTSD	rs6896669	SGCD	-0.17	1.7e-09	Artery - Tibial
PTSD	rs6896669	SGCD	-0.17	3.6e-10	Cells - Cultured fibroblasts
PTSD	rs6896669	SGCD	-0.27	8.8e-17	Stomach
PTSD	rs6896669	SGCD	-0.13	0.00018	Thyroid
PTSD	rs7264419	CSE1L	-0.18	5.2e-09	Adipose - Subcutaneous
PTSD	rs7264419	ZFAS1	0.12	4.1e-05	Adipose - Subcutaneous
PTSD	rs7264419	ARFGEF2	-0.095	0.00018	Adipose - Subcutaneous
PTSD	rs7264419	CSE1L	-0.24	1e-10	Artery - Aorta
PTSD	rs7264419	CSE1L	-0.22	1.7e-13	Artery - Tibial
PTSD	rs7264419	ARFGEF2	-0.082	7.6e-06	Artery - Tibial
PTSD	rs7264419	ARFGEF2	-0.17	1.9e-05	Brain - Cortex
PTSD	rs7264419	ARFGEF2	-0.11	2.2e-05	Breast - Mammary Tissue
PTSD	rs7264419	STAU1	0.19	3.5e-08	Cells - Cultured fibroblasts
PTSD	rs7264419	ARFGEF2	-0.11	6.6e-06	Cells - Cultured fibroblasts
PTSD	rs7264419	CSE1L	-0.25	5.5e-11	Colon - Sigmoid
PTSD	rs7264419	ARFGEF2	-0.091	1.9e-05	Colon - Sigmoid
PTSD	rs7264419	ARFGEF2	-0.088	5.4e-06	Colon - Transverse
PTSD	rs7264419	CSE1L	-0.13	3.2e-05	Colon - Transverse
PTSD	rs7264419	CSE1L	-0.18	2.3e-06	Esophagus - Gastroesophageal Junction
PTSD	rs7264419	CSE1L	-0.082	2e-06	Esophagus - Mucosa
PTSD	rs7264419	ARFGEF2	-0.11	2.9e-09	Esophagus - Muscularis
PTSD	rs7264419	CSE1L	-0.17	1.2e-08	Esophagus - Muscularis
PTSD	rs7264419	CSE1L	-0.16	2.7e-06	Heart - Atrial Appendage
PTSD	rs7264419	CSE1L	-0.11	1.5e-06	Heart - Left Ventricle
PTSD	rs7264419	CSE1L	-0.27	1.5e-08	Liver
PTSD	rs7264419	CSE1L	-0.18	1e-09	Lung
PTSD	rs7264419	ARFGEF2	-0.09	2.6e-05	Lung
PTSD	rs7264419	PREX1	0.31	2.4e-18	Muscle - Skeletal
PTSD	rs7264419	CSE1L	-0.18	9.2e-11	Muscle - Skeletal
PTSD	rs7264419	DDX27	0.088	6.4e-07	Muscle - Skeletal
PTSD	rs7264419	CSE1L	-0.16	1.2e-07	Nerve - Tibial
PTSD	rs7264419	ZFAS1	0.21	6.8e-11	Skin - Not Sun Exposed (Suprapubic)
PTSD	rs7264419	CSE1L	-0.12	1.9e-05	Skin - Not Sun Exposed (Suprapubic)
PTSD	rs7264419	ZFAS1	0.23	1.6e-14	Skin - Sun Exposed (Lower leg)
PTSD	rs7264419	CSE1L	-0.17	4.9e-12	Skin - Sun Exposed (Lower leg)
PTSD	rs7264419	ARFGEF2	-0.34	9.8e-24	Testis
PTSD	rs7264419	CSE1L	-0.14	6.3e-05	Thyroid
PTSD	rs7264419	ZFAS1	0.092	0.0001	Thyroid
PTSD	rs7264419	SNORD12B	-0.25	5.9e-10	Whole Blood
PTSD	rs7264419	CSE1L	-0.12	8e-07	Whole Blood
PTSD	rs7264419	ZFAS1	-0.098	2e-06	Whole Blood
PTSD	rs7264419	RP4-791K14.2	-0.18	3.9e-06	Whole Blood
PTSD	rs72657988	ZMYM4	-0.13	8.2e-05	Cells - Cultured fibroblasts
PTSD	rs72657988	TMEM35B	0.19	3.2e-06	Skin - Not Sun Exposed (Suprapubic)
PTSD	rs72657988	ZMYM4	-0.42	5.6e-05	Spleen

## Sheet: ST9. Splicing eQTL
Supplementary Table S9. Splicing eQTL Associations of Significant PTSD and LTE Loci
Discovery Trait	rsID	Gene Symbol	Phenotype Id	Normalized effect score	p-value	Tissue
PTSD	rs10821140	FAM120AOS	chr9:93450599:93451088:clu_59313:ENSG00000188938.15	-0.5	2.8e-15	Adipose - Subcutaneous
PTSD	rs10821140	FAM120AOS	chr9:93450599:93451088:clu_57791:ENSG00000188938.15	-0.39	4.1e-07	Adipose - Visceral (Omentum)
PTSD	rs10821140	FAM120AOS	chr9:93450599:93451088:clu_52333:ENSG00000188938.15	-0.46	1.5e-08	Artery - Aorta
PTSD	rs10821140	FAM120AOS	chr9:93450599:93451088:clu_54680:ENSG00000188938.15	-0.38	5e-10	Artery - Tibial
PTSD	rs10821140	FAM120AOS	chr9:93450599:93451088:clu_47560:ENSG00000188938.15	-0.41	9.8e-10	Cells - Cultured fibroblasts
PTSD	rs10821140	FAM120AOS	chr9:93450599:93451088:clu_53112:ENSG00000188938.15	-0.48	5.5e-09	Colon - Sigmoid
PTSD	rs10821140	FAM120AOS	chr9:93450599:93451088:clu_54935:ENSG00000188938.15	-0.35	1.7e-06	Esophagus - Mucosa
PTSD	rs10821140	FAM120AOS	chr9:93450599:93451088:clu_54471:ENSG00000188938.15	-0.34	4.2e-06	Esophagus - Muscularis
PTSD	rs10821140	FAM120AOS	chr9:93450599:93451088:clu_52635:ENSG00000188938.15	-0.37	2.1e-10	Muscle - Skeletal
PTSD	rs10821140	FAM120AOS	chr9:93450599:93451088:clu_61206:ENSG00000188938.15	-0.4	1.4e-09	Nerve - Tibial
PTSD	rs10821140	FAM120AOS	chr9:93450599:93451088:clu_56073:ENSG00000188938.15	-0.58	3.5e-10	Pituitary
PTSD	rs10821140	FAM120AOS	chr9:93450599:93451088:clu_59490:ENSG00000188938.15	-0.39	4e-08	Skin - Not Sun Exposed (Suprapubic)
PTSD	rs10821140	FAM120AOS	chr9:93450599:93451088:clu_60874:ENSG00000188938.15	-0.28	5.8e-06	Skin - Sun Exposed (Lower leg)
PTSD	rs10821140	FAM120AOS	chr9:93450599:93451088:clu_52950:ENSG00000188938.15	-0.47	3.2e-07	Stomach
PTSD	rs10821140	FAM120AOS	chr9:93450599:93451088:clu_63339:ENSG00000188938.15	-0.32	1.4e-06	Thyroid
PTSD	rs2721816	DFNA5	chr7:24710388:24717254:clu_28942:ENSG00000105928.13	-0.4	7e-07	Artery - Aorta
PTSD	rs2721816	DFNA5	chr7:24710388:24717254:clu_29978:ENSG00000105928.13	-0.31	3.6e-06	Artery - Tibial
LTE	rs6661135	CDC42SE1	chr1:151054321:151055677:clu_49483:ENSG00000197622.12	0.46	3.9e-08	Muscle - Skeletal
LTE	rs6661135	SEMA6C	chr1:151142772:151144385:clu_57566:ENSG00000143434.15	0.59	1.3e-07	Nerve - Tibial
LTE	rs6661135	CDC42SE1	chr1:151054321:151055677:clu_44268:ENSG00000197622.12	0.92	1.8e-06	Ovary
LTE	rs6661135	GOLPH3L	chr1:150694850:150696992:clu_55804:ENSG00000143457.10	-0.79	3.7e-12	Skin - Not Sun Exposed (Suprapubic)
LTE	rs6661135	GOLPH3L	chr1:150694850:150696992:clu_57136:ENSG00000143457.10	-0.73	4.5e-11	Skin - Sun Exposed (Lower leg)
LTE	rs6661135	GOLPH3L	chr1:150694850:150696992:clu_57136:ENSG00000143457.10	-0.73	4.5e-11	Skin - Sun Exposed (Lower leg)
LTE	rs6661135	SEMA6C	chr1:151142772:151144385:clu_99855:ENSG00000143434.15	0.75	3.3e-06	Testis
PTSD	rs7264419	ZFAS1	chr20:49280570:49289045:clu_30969:ENSG00000177410.12	0.41	3e-15	Adipose - Subcutaneous
PTSD	rs7264419	CSE1L	chr20:49084162:49088009:clu_30953:ENSG00000124207.16	0.44	5.5e-12	Adipose - Subcutaneous
PTSD	rs7264419	STAU1	chr20:49159146:49174195:clu_30959:ENSG00000124214.19	0.44	9.2e-11	Adipose - Subcutaneous
PTSD	rs7264419	STAU1	chr20:49159146:49174195:clu_30144:ENSG00000124214.19	0.64	5.4e-17	Adipose - Visceral (Omentum)
PTSD	rs7264419	ZFAS1	chr20:49280570:49289045:clu_30155:ENSG00000177410.12	0.38	2.8e-13	Adipose - Visceral (Omentum)
PTSD	rs7264419	ZFAS1	chr20:49280570:49289045:clu_24861:ENSG00000177410.12	0.47	1.6e-08	Adrenal Gland
PTSD	rs7264419	STAU1	chr20:49159146:49174195:clu_24850:ENSG00000124214.19	0.53	1.7e-07	Adrenal Gland
PTSD	rs7264419	ZFAS1	chr20:49280570:49289045:clu_27526:ENSG00000177410.12	0.39	4.2e-08	Artery - Aorta
PTSD	rs7264419	ZFAS1	chr20:49280570:49289045:clu_28483:ENSG00000177410.12	0.45	1.6e-17	Artery - Tibial
PTSD	rs7264419	STAU1	chr20:49159146:49174195:clu_28467:ENSG00000124214.19	0.46	1.1e-12	Artery - Tibial
PTSD	rs7264419	ZFAS1	chr20:49280570:49289045:clu_25595:ENSG00000177410.12	0.44	1.7e-06	Brain - Cerebellar Hemisphere
PTSD	rs7264419	ZFAS1	chr20:49280570:49289045:clu_31377:ENSG00000177410.12	0.51	1.1e-17	Breast - Mammary Tissue
PTSD	rs7264419	STAU1	chr20:49159146:49174195:clu_31366:ENSG00000124214.19	0.41	1.1e-06	Breast - Mammary Tissue
PTSD	rs7264419	ZFAS1	chr20:49280570:49289045:clu_24752:ENSG00000177410.12	0.62	9.4e-29	Cells - Cultured fibroblasts
PTSD	rs7264419	STAU1	chr20:49158497:49158939:clu_24744:ENSG00000124214.19	0.69	8.2e-19	Cells - Cultured fibroblasts
PTSD	rs7264419	ZNFX1	chr20:49254649:49255808:clu_22123:ENSG00000124201.14	-0.8	1.8e-10	Cells - EBV-transformed lymphocytes
PTSD	rs7264419	STAU1	chr20:49159146:49174195:clu_22117:ENSG00000124214.19	0.62	7e-07	Cells - EBV-transformed lymphocytes
PTSD	rs7264419	STAU1	chr20:49154071:49158437:clu_28036:ENSG00000124214.19	0.56	1.5e-10	Colon - Sigmoid
PTSD	rs7264419	CSE1L	chr20:49046423:49058453:clu_28029:ENSG00000124207.16	-0.48	2.1e-09	Colon - Sigmoid
PTSD	rs7264419	ZFAS1	chr20:49280570:49289045:clu_28049:ENSG00000177410.12	0.42	9e-08	Colon - Sigmoid
PTSD	rs7264419	ZFAS1	chr20:49280570:49289045:clu_30267:ENSG00000177410.12	0.51	2.3e-11	Colon - Transverse
PTSD	rs7264419	STAU1	chr20:49159146:49174195:clu_30258:ENSG00000124214.19	0.49	3.9e-08	Colon - Transverse
PTSD	rs7264419	STAU1	chr20:49159146:49174195:clu_30258:ENSG00000124214.19	0.49	3.9e-08	Colon - Transverse
PTSD	rs7264419	STAU1	chr20:49154071:49158437:clu_27382:ENSG00000124214.19	0.55	1.1e-10	Esophagus - Gastroesophageal Junction
PTSD	rs7264419	ZFAS1	chr20:49280570:49289045:clu_28893:ENSG00000177410.12	0.47	3.3e-22	Esophagus - Mucosa
PTSD	rs7264419	STAU1	chr20:49159146:49174195:clu_28884:ENSG00000124214.19	0.38	2.1e-09	Esophagus - Mucosa
PTSD	rs7264419	ZFAS1	chr20:49280570:49289045:clu_28595:ENSG00000177410.12	0.48	1.2e-14	Esophagus - Muscularis
PTSD	rs7264419	STAU1	chr20:49159146:49174195:clu_28582:ENSG00000124214.19	0.51	2.8e-11	Esophagus - Muscularis
PTSD	rs7264419	CSE1L	chr20:49046423:49058453:clu_28575:ENSG00000124207.16	-0.38	2.6e-09	Esophagus - Muscularis
PTSD	rs7264419	CSE1L	chr20:49046423:49058453:clu_28575:ENSG00000124207.16	-0.38	2.6e-09	Esophagus - Muscularis
PTSD	rs7264419	ZFAS1	chr20:49280570:49289045:clu_27263:ENSG00000177410.12	0.41	2e-10	Heart - Atrial Appendage
PTSD	rs7264419	STAU1	chr20:49154071:49158437:clu_27249:ENSG00000124214.19	0.38	2.1e-07	Heart - Atrial Appendage
PTSD	rs7264419	ZFAS1	chr20:49280570:49289045:clu_24665:ENSG00000177410.12	0.33	1.7e-07	Heart - Left Ventricle
PTSD	rs7264419	ZFAS1	chr20:49280570:49289045:clu_32599:ENSG00000177410.12	0.41	8.1e-19	Lung
PTSD	rs7264419	ZNFX1	chr20:49254649:49255808:clu_32594:ENSG00000124201.14	-0.44	2.5e-18	Lung
PTSD	rs7264419	STAU1	chr20:49154071:49158437:clu_32589:ENSG00000124214.19	0.47	7e-13	Lung
PTSD	rs7264419	CSE1L	chr20:49084162:49088009:clu_32582:ENSG00000124207.16	0.28	2.4e-09	Lung
PTSD	rs7264419	STAU1	chr20:49154071:49158437:clu_27368:ENSG00000124214.19	0.38	3.4e-12	Muscle - Skeletal
PTSD	rs7264419	ZFAS1	chr20:49280570:49289045:clu_27380:ENSG00000177410.12	0.3	1.6e-10	Muscle - Skeletal
PTSD	rs7264419	ZFAS1	chr20:49280570:49289045:clu_31948:ENSG00000177410.12	0.38	4.7e-11	Nerve - Tibial
PTSD	rs7264419	STAU1	chr20:49159146:49174195:clu_31934:ENSG00000124214.19	0.39	5.3e-09	Nerve - Tibial
PTSD	rs7264419	CSE1L	chr20:49070297:49072568:clu_25136:ENSG00000124207.16	0.56	4e-08	Ovary
PTSD	rs7264419	ZFAS1	chr20:49280570:49289045:clu_25099:ENSG00000177410.12	0.47	1.3e-09	Pancreas
PTSD	rs7264419	ZFAS1	chr20:49280570:49289045:clu_29629:ENSG00000177410.12	0.53	3.6e-09	Pituitary
PTSD	rs7264419	ZFAS1	chr20:49280570:49289045:clu_31062:ENSG00000177410.12	0.5	4.4e-20	Skin - Not Sun Exposed (Suprapubic)
PTSD	rs7264419	CSE1L	chr20:49084162:49088009:clu_31043:ENSG00000124207.16	0.39	1.2e-09	Skin - Not Sun Exposed (Suprapubic)
PTSD	rs7264419	STAU1	chr20:49159146:49174195:clu_31050:ENSG00000124214.19	0.4	1.3e-09	Skin - Not Sun Exposed (Suprapubic)
PTSD	rs7264419	ZFAS1	chr20:49280570:49289045:clu_31748:ENSG00000177410.12	0.42	2.2e-19	Skin - Sun Exposed (Lower leg)
PTSD	rs7264419	STAU1	chr20:49154071:49158437:clu_31767:ENSG00000124214.19	0.44	1.1e-12	Skin - Sun Exposed (Lower leg)
PTSD	rs7264419	CSE1L	chr20:49084162:49088009:clu_31760:ENSG00000124207.16	0.41	2.9e-11	Skin - Sun Exposed (Lower leg)
PTSD	rs7264419	STAU1	chr20:49159146:49174195:clu_27924:ENSG00000124214.19	0.47	1.7e-07	Stomach
PTSD	rs7264419	STAU1	chr20:49159146:49174195:clu_53586:ENSG00000124214.19	0.74	2e-14	Testis
PTSD	rs7264419	ZFAS1	chr20:49280570:49289045:clu_53599:ENSG00000177410.12	0.44	1.9e-08	Testis
PTSD	rs7264419	ZFAS1	chr20:49280570:49289045:clu_33145:ENSG00000177410.12	0.49	1.2e-19	Thyroid
PTSD	rs7264419	STAU1	chr20:49159146:49174195:clu_33133:ENSG00000124214.19	0.52	1.1e-13	Thyroid
PTSD	rs7264419	CSE1L	chr20:49084162:49088009:clu_33126:ENSG00000124207.16	0.4	1.1e-10	Thyroid
PTSD	rs7264419	CSE1L	chr20:49084162:49088009:clu_33126:ENSG00000124207.16	0.4	1.1e-10	Thyroid
PTSD	rs7264419	ZFAS1	chr20:49280570:49289045:clu_25008:ENSG00000177410.12	0.7	4.6e-09	Vagina
PTSD	rs7264419	ZFAS1	chr20:49283003:49289045:clu_24905:ENSG00000177410.12	-0.3	1.9e-11	Whole Blood

## Sheet: ST10. Brain Tissue Enrichment
Supplementary Table S10. Brain Tissue Specific Enrichment of PTSD and LTE
	LTE				PTSD				PTSD MTAG
Tissue Type	BETA	BETA_STD	SE	p-value	BETA	BETA_STD	SE	p-value	BETA	BETA_STD	SE	p-value
Brain_Cortex	0.017215	0.031375	0.0073138	0.0092976	0.01582	0.028791	0.0073921	0.016179	0.030067	0.054692	0.007476	2.9017e-05
Brain_Frontal_Cortex_BA9	0.015409	0.028374	0.0070572	0.014508	0.015595	0.028677	0.0071338	0.014412	0.028665	0.052682	0.0072106	3.5298e-05
Brain_Cerebellum	0.018796	0.037293	0.0064348	0.0017467	0.017316	0.034319	0.0065109	0.0039164	0.024275	0.048086	0.0065653	0.00010926
Brain_Anterior_cingulate_cortex_BA24	0.012471	0.022014	0.0074099	0.0462	0.014234	0.025092	0.0074784	0.028508	0.027662	0.048742	0.0075672	0.00012873
Brain_Cerebellar_Hemisphere	0.016601	0.033295	0.0062423	0.0039181	0.016936	0.033935	0.0063196	0.0036862	0.023132	0.046328	0.0063741	0.00014267
Brain_Nucleus_accumbens_basal_ganglia	0.014002	0.024277	0.0077968	0.036267	0.016017	0.02773	0.0078736	0.020968	0.026907	0.046564	0.0079544	0.00035973
Brain_Caudate_basal_ganglia	0.010853	0.018735	0.0080872	0.089799	0.015415	0.026572	0.008155	0.029368	0.025201	0.04342	0.008228	0.0010979
Brain_Hippocampus	0.012431	0.021037	0.0081838	0.064397	0.013406	0.022655	0.0082507	0.052109	0.024269	0.040994	0.0083734	0.0018785
Brain_Hypothalamus	0.0080134	0.013783	0.0083174	0.16767	0.0195	0.03349	0.0084006	0.010143	0.024609	0.042241	0.0085018	0.0019013
Brain_Amygdala	0.009073	0.015447	0.0080449	0.12971	0.012592	0.021408	0.00811	0.060271	0.023285	0.039572	0.0082194	0.0023089
Brain_Putamen_basal_ganglia	0.0088098	0.014982	0.0081498	0.13986	0.012808	0.021751	0.0082213	0.059635	0.022321	0.03789	0.008296	0.0035703
Brain_Spinal_cord_cervical_c-1	0.004852	0.0087156	0.0088901	0.29261	0.02237	0.04014	0.0089506	0.0062265	0.019727	0.035381	0.0090836	0.014945
Pituitary	0.0085588	0.015942	0.009137	0.17446	0.015301	0.028462	0.0092756	0.049517	0.019784	0.036769	0.0094066	0.017733
Brain_Substantia_nigra	-0.0027092	-0.004661	0.0088309	0.6205	0.016185	0.027811	0.0089028	0.034542	0.015611	0.026812	0.0090093	0.041582
Muscle_Skeletal	-0.014874	-0.028133	0.007116	0.98169	-0.0062867	-0.011887	0.0072326	0.80763	-0.0015011	-0.0028381	0.0072497	0.58202
Nerve_Tibial	-0.0039144	-0.0078723	0.010391	0.6468	-0.0096244	-0.019338	0.010473	0.82094	-0.002434	-0.0048873	0.010541	0.59131
Uterus	0.0034514	0.0070277	0.011192	0.3789	-0.00030813	-0.0006268	0.011309	0.51087	-0.0027762	-0.0056443	0.011418	0.59605
Cervix_Ectocervix	0.0011045	0.0021633	0.012399	0.46451	0.015322	0.029976	0.012529	0.1107	-0.0039835	-0.0077888	0.012647	0.62361
Skin_Not_Sun_Exposed_Suprapubic	0.011271	0.021722	0.0078562	0.075708	0.0024857	0.0047848	0.0079617	0.37744	-0.0029387	-0.0056546	0.0080587	0.64231
Adrenal_Gland	0.0044525	0.0085906	0.010276	0.33241	-0.013326	-0.025688	0.010471	0.89841	-0.0062298	-0.012005	0.010472	0.72404
Colon_Sigmoid	-0.02657	-0.051953	0.012918	0.98014	-0.010732	-0.020965	0.013036	0.7948	-0.0081349	-0.015884	0.013229	0.7307
Ovary	-0.0074376	-0.015069	0.0099351	0.77295	-0.0058396	-0.011819	0.010095	0.71853	-0.0069181	-0.013994	0.010107	0.75316
Cells_Cultured_fibroblasts	0.0033047	0.0070788	0.006698	0.31087	-0.0015992	-0.0034235	0.0067828	0.59319	-0.0048438	-0.010366	0.0068552	0.76008
Skin_Sun_Exposed_Lower_leg	0.0098186	0.01904	0.0078769	0.1063	-0.001363	-0.0026397	0.0079709	0.56789	-0.0058277	-0.011281	0.0080841	0.7645
Cervix_Endocervix	-0.0061581	-0.012181	0.011864	0.69813	0.00056652	0.0011194	0.01198	0.48114	-0.0088216	-0.017419	0.012096	0.76709
Whole_Blood	-9.0469e-05	-0.00016351	0.0057622	0.50626	-0.0031657	-0.0057175	0.0058291	0.70646	-0.0046161	-0.0083367	0.0058916	0.78333
Artery_Tibial	-0.0075818	-0.015603	0.010296	0.76925	-0.0044715	-0.0091946	0.010443	0.66573	-0.008467	-0.017404	0.010511	0.78974
Vagina	0.0081712	0.015613	0.011225	0.23333	0.011418	0.021792	0.011391	0.15807	-0.0093761	-0.017883	0.011492	0.79271
Esophagus_Gastroesophageal_Junction	-0.031858	-0.062682	0.013183	0.99216	-0.013857	-0.027238	0.013372	0.84994	-0.011377	-0.022354	0.013493	0.80044
Fallopian_Tube	-0.0037379	-0.0072451	0.012208	0.62027	-0.0096258	-0.018637	0.012301	0.78303	-0.011453	-0.022158	0.01237	0.82273
Esophagus_Muscularis	-0.032549	-0.06417	0.012773	0.99458	-0.01671	-0.032916	0.012961	0.90134	-0.013258	-0.026104	0.01309	0.84443
Lung	-0.0089095	-0.017211	0.0093982	0.82843	0.0028188	0.0054399	0.0094636	0.38291	-0.01023	-0.019729	0.0095738	0.85735
Artery_Aorta	-1.3764e-05	-2.8075e-05	0.010509	0.50052	-0.0014647	-0.0029851	0.010648	0.55471	-0.011978	-0.024401	0.010732	0.8678
Cells_EBV-transformed_lymphocytes	-0.0030841	-0.0067291	0.0050113	0.73086	-0.0053816	-0.011742	0.0050521	0.8566	-0.0062095	-0.013546	0.0051202	0.88738
Heart_Left_Ventricle	-0.015277	-0.025496	0.0092969	0.94982	-0.013198	-0.022006	0.0094424	0.91889	-0.012552	-0.020922	0.0095699	0.90516
Esophagus_Mucosa	0.0079222	0.015308	0.007764	0.15378	-0.002564	-0.0049496	0.0078623	0.62783	-0.010788	-0.020816	0.007946	0.9127
Adipose_Subcutaneous	-0.016169	-0.032251	0.011073	0.92787	-0.014885	-0.029666	0.01121	0.90788	-0.016738	-0.033343	0.011308	0.93059
Pancreas	-0.010716	-0.017916	0.0085802	0.89414	-0.016657	-0.027817	0.0087043	0.97216	-0.013061	-0.021803	0.0087787	0.93158
Heart_Atrial_Appendage	-0.013496	-0.024221	0.0097112	0.91768	-0.013601	-0.024388	0.0098755	0.91577	-0.015094	-0.027053	0.010044	0.93354
Liver	-0.0085736	-0.015435	0.0065143	0.90592	-0.012648	-0.02275	0.0065616	0.97304	-0.010117	-0.018194	0.006589	0.93765
Thyroid	-0.00087824	-0.0017379	0.0099242	0.53526	-0.013001	-0.0257	0.010019	0.9028	-0.015995	-0.031597	0.010163	0.94223
Prostate	-0.014416	-0.027327	0.012153	0.88223	0.00055855	0.0010575	0.012342	0.48195	-0.020409	-0.038615	0.012466	0.94919
Testis	0.0068278	0.011774	0.0057101	0.1159	-0.0060607	-0.010445	0.0057516	0.85399	-0.0099493	-0.01713	0.0057922	0.95707
Artery_Coronary	-0.01566	-0.031154	0.012249	0.89945	-0.0096804	-0.019242	0.012344	0.78354	-0.023269	-0.046228	0.012437	0.96931
Spleen	-0.0025072	-0.0049659	0.0074985	0.63094	-0.0083223	-0.016472	0.0075645	0.86437	-0.014865	-0.029406	0.0076626	0.9738
Minor_Salivary_Gland	0.0082627	0.015366	0.0098441	0.20064	-0.015502	-0.028801	0.0099233	0.94087	-0.02113	-0.039236	0.010085	0.98191
Colon_Transverse	-0.023628	-0.043415	0.011827	0.97713	-0.020719	-0.038034	0.011967	0.95829	-0.025887	-0.047498	0.012082	0.98392
Kidney_Cortex	-0.027617	-0.048501	0.0091906	0.99867	-0.011402	-0.020003	0.0092922	0.89009	-0.020264	-0.035531	0.0093986	0.98445
Kidney_Medulla	-0.028006	-0.051755	0.0094569	0.99847	-0.0053858	-0.0099423	0.009605	0.7125	-0.021879	-0.040366	0.0096823	0.98807
Bladder	-0.023737	-0.046232	0.013342	0.96238	-0.020202	-0.039305	0.013531	0.93228	-0.034852	-0.067763	0.013718	0.99446
Adipose_Visceral_Omentum	-0.017891	-0.034729	0.011443	0.94102	-0.024473	-0.047464	0.011605	0.98251	-0.029997	-0.05815	0.011688	0.99486
Stomach	-0.023243	-0.042202	0.012252	0.97108	-0.027478	-0.049838	0.012464	0.98625	-0.036116	-0.065469	0.012545	0.998
Breast_Mammary_Tissue	-0.013267	-0.025493	0.013009	0.84608	-0.02593	-0.049777	0.013164	0.97556	-0.039701	-0.076166	0.013296	0.99858
Small_Intestine_Terminal_Ileum	-0.013318	-0.024472	0.0097826	0.9133	-0.02469	-0.04533	0.0099148	0.99361	-0.031053	-0.056982	0.0099595	0.99909
Abbreviations: BETA_STD: Semi-standardized regerssion coefficient; SE : Standard Error
p-values are bolded where significant after Bonferroni correction for 56 tissue types (p < 0.00085)

[truncated: 2 more sheets: ST11. Magma, ST12. PheWAS]
